# Supplementary material for: Malaria-MOI: A flexible and scalable tool for predicting multiplicity of infection in malaria parasites
Source: Genome Med. 2026 Jan 22;18:22. doi: 10.1186/s13073-026-01600-6 (PMC12910736; doi:10.1186/s13073-026-01600-6)
Supplement: Supplementary file 2 — Additional file 2. Supplementary Tables S1-S4 [file 13073_2026_1600_MOESM2_ESM.xlsx]

## Sheet: Table S1
Table S1. Metadata and MOI estimates for global P. falciparum samples
ID	Sample	SRA Accession	Country	Region	Year	estMOI	Malaria-MOI	FWS	X5 % 165 Diversity Loci	Median Coverage 165 Diversity Loci	Sequencing Type
ERR012224	PK0040_C	ERR012224	Burkina Faso	West Africa	2008	1	2	0.825	100	76.78	Illumina
ERR012225	PN0007_C	ERR012225	PNG	Oceania	2008	1	1	0.987	99.3976	19.425	Illumina
ERR012231	PH0021_C	ERR012231	Cambodia	Southeast Asia	2007	1	1	0.994	70.4819	7.495	Illumina
ERR012237	PC0007_C	ERR012237	Kenya	East Africa	2007	1	1	0.998	100	10.535	Illumina
ERR012240	PD0007_01	ERR012240	Thailand	Southeast Asia	2001	2	1	0.836	100	19.385	Illumina
ERR012251	PK0027_C	ERR012251	Burkina Faso	West Africa	2008	1	1	0.975	100	26.335	Illumina
ERR012261	PM0008_C	ERR012261	Mali	West Africa	2007	1	1	0.904	85.5422	16.305	Illumina
ERR012263	PK0066_C	ERR012263	Burkina Faso	West Africa	2008	2	2	0.676	92.1687	13.91	Illumina
ERR012265	PH0003_C	ERR012265	Cambodia	Southeast Asia	2007	1	1	0.998	99.3976	26.86	Illumina
ERR012266	PM0008_C	ERR012266	Mali	West Africa	2007	1	1	0.911	80.1205	12.855	Illumina
ERR012268	PM0022_C	ERR012268	Mali	West Africa	2007	1	1	0.969	99.3976	22.285	Illumina
ERR012272	PH0001_C	ERR012272	Cambodia	Southeast Asia	2007	2	2	0.773	100	26.645	Illumina
ERR012275	PK0037_C	ERR012275	Burkina Faso	West Africa	2008	2	2	0.742	100	53.105	Illumina
ERR012277	PC0007_C	ERR012277	Kenya	East Africa	2007	1	1	0.995	100	18.74	Illumina
ERR012278	PK0045_C	ERR012278	Burkina Faso	West Africa	2008	1	1	0.973	98.7952	27.23	Illumina
ERR012279	PK0048_C	ERR012279	Burkina Faso	West Africa	2008	1	1	0.964	96.988	36.755	Illumina
ERR012283	PM0008_C	ERR012283	Mali	West Africa	2007	1	2	0.903	86.747	18.2	Illumina
ERR012294	PH0022_C	ERR012294	Cambodia	Southeast Asia	2007	1	1	0.994	71.6867	7.685	Illumina
ERR012295	PK0063_C	ERR012295	Burkina Faso	West Africa	2008	1	1	0.986	100	50.12	Illumina
ERR012296	PH0007_C	ERR012296	Cambodia	Southeast Asia	2007	1	1	0.989	100	29.435	Illumina
ERR012301	PD0016_C	ERR012301	Thailand	Southeast Asia	2005	1	1	0.983	100	24.425	Illumina
ERR012306	PM0042_C	ERR012306	Mali	West Africa	2007	1	1	0.988	99.3976	50.71	Illumina
ERR012308	PK0021_C	ERR012308	Burkina Faso	West Africa	2008	2	2	0.793	99.3976	39.23	Illumina
ERR012313	PP0004_C	ERR012313	Peru	South America	2011	1	1	0.993	98.7952	43.855	Illumina
ERR012314	PH0043_C	ERR012314	Cambodia	Southeast Asia	2007	1	1	0.984	99.3976	18.255	Illumina
ERR012320	PK0066_C	ERR012320	Burkina Faso	West Africa	2008	2	3	0.656	91.5663	16.98	Illumina
ERR012325	PK0023_C	ERR012325	Burkina Faso	West Africa	2008	1	2	0.79	100	73.765	Illumina
ERR012330	PC0011_C	ERR012330	Kenya	East Africa	2007	1	1	0.991	99.3976	20.3	Illumina
ERR012332	PD0028_C	ERR012332	Thailand	Southeast Asia	2005	1	1	0.994	96.3855	27.595	Illumina
ERR012333	PK0050_C	ERR012333	Burkina Faso	West Africa	2008	2	2	0.795	96.3855	26.485	Illumina
ERR012339	PK0023_C	ERR012339	Burkina Faso	West Africa	2008	1	1	0.832	99.3976	21.24	Illumina
ERR012340	PK0021_C	ERR012340	Burkina Faso	West Africa	2008	1	2	0.777	99.3976	46.97	Illumina
ERR012342	PM0042_C	ERR012342	Mali	West Africa	2007	1	1	0.988	100	124.95	Illumina
ERR012344	PD0027_C	ERR012344	Thailand	Southeast Asia	2005	1	1	0.988	100	16.77	Illumina
ERR012348	PK0040_C	ERR012348	Burkina Faso	West Africa	2008	1	2	0.825	100	74.82	Illumina
ERR012349	PN0006_C	ERR012349	PNG	Oceania	2008	1	1	0.987	99.3976	23.09	Illumina
ERR012351	PK0023_C	ERR012351	Burkina Faso	West Africa	2008	1	1	0.824	98.1928	22.075	Illumina
ERR012355	PK0041_C	ERR012355	Burkina Faso	West Africa	2008	2	3	0.416	100	52.395	Illumina
ERR012358	PM0022_C	ERR012358	Mali	West Africa	2007	1	1	0.968	99.3976	22.79	Illumina
ERR012361	PK0052_C	ERR012361	Burkina Faso	West Africa	2008	1	1	0.989	98.7952	28.125	Illumina
ERR012363	PD0063_C	ERR012363	Thailand	Southeast Asia	2004	1	1	0.922	98.7952	16.325	Illumina
ERR012368	PC0012_C	ERR012368	Kenya	East Africa	2007	1	1	0.883	99.3976	16.625	Illumina
ERR012369	PM0038_C	ERR012369	Mali	West Africa	2007	1	1	0.666	80.1205	8.475	Illumina
ERR012375	PN0007_C	ERR012375	PNG	Oceania	2008	1	1	0.989	100	19.77	Illumina
ERR012376	PK0054_C	ERR012376	Burkina Faso	West Africa	2008	1	2	0.641	100	18.65	Illumina
ERR012378	PK0037_C	ERR012378	Burkina Faso	West Africa	2008	2	2	0.814	88.5542	14.35	Illumina
ERR012381	PC0068_C	ERR012381	Kenya	East Africa	2007	1	1	0.943	100	35.02	Illumina
ERR012386	PM0038_C	ERR012386	Mali	West Africa	2007	1	2	0.503	98.7952	26.505	Illumina
ERR012388	PH0003_C	ERR012388	Cambodia	Southeast Asia	2007	1	1	0.998	99.3976	22.175	Illumina
ERR012389	PK0049_C	ERR012389	Burkina Faso	West Africa	2008	2	3	0.485	100	80.91	Illumina
ERR012394	PH0012_C	ERR012394	Cambodia	Southeast Asia	2007	1	1	0.992	100	23.885	Illumina
ERR012395	PK0027_C	ERR012395	Burkina Faso	West Africa	2008	1	1	0.972	100	59.235	Illumina
ERR012400	PK0050_C	ERR012400	Burkina Faso	West Africa	2008	1	2	0.794	98.1928	32.84	Illumina
ERR012402	PK0028_C	ERR012402	Burkina Faso	West Africa	2008	1	1	0.991	100	89.42	Illumina
ERR012403	PH0008_C	ERR012403	Cambodia	Southeast Asia	2007	1	1	0.796	100	33.435	Illumina
ERR012407	PH0043_C	ERR012407	Cambodia	Southeast Asia	2007	1	1	0.982	100	59.005	Illumina
ERR012410	PM0033_C	ERR012410	Mali	West Africa	2007	1	1	0.959	72.8916	9.035	Illumina
ERR012435	PD0025_C	ERR012435	Thailand	Southeast Asia	2005	1	1	0.982	96.988	25.015	Illumina
ERR012438	PH0021_C	ERR012438	Cambodia	Southeast Asia	2007	1	1	0.992	83.1325	13.295	Illumina
ERR012439	PK0048_C	ERR012439	Burkina Faso	West Africa	2008	1	1	0.964	95.1807	33.505	Illumina
ERR012440	PK0023_C	ERR012440	Burkina Faso	West Africa	2008	1	2	0.799	100	68.715	Illumina
ERR012442	PK0028_C	ERR012442	Burkina Faso	West Africa	2008	1	1	0.992	100	88.36	Illumina
ERR012446	PC0011_C	ERR012446	Kenya	East Africa	2007	1	1	0.993	99.3976	12.35	Illumina
ERR012448	PC0008_01	ERR012448	Kenya	East Africa	2007	1	1	0.907	99.3976	96.35	Illumina
ERR012453	PH0042_C	ERR012453	Cambodia	Southeast Asia	2007	1	1	0.976	95.7831	55.645	Illumina
ERR012456	PC0051_C	ERR012456	Kenya	East Africa	2007	1	1	0.988	100	16.035	Illumina
ERR012460	PN0003_C	ERR012460	PNG	Oceania	2008	1	1	0.976	98.7952	17.845	Illumina
ERR012466	PD0063_C	ERR012466	Thailand	Southeast Asia	2004	1	1	0.92	99.3976	15.265	Illumina
ERR012469	PC0008_01	ERR012469	Kenya	East Africa	2007	1	1	0.919	98.7952	30.76	Illumina
ERR012470	PK0049_C	ERR012470	Burkina Faso	West Africa	2008	2	3	0.481	100	75.3	Illumina
ERR012471	PM0008_C	ERR012471	Mali	West Africa	2007	1	2	0.896	88.5542	20.04	Illumina
ERR012474	PH0023_C	ERR012474	Cambodia	Southeast Asia	2007	1	1	0.994	90.9639	18.98	Illumina
ERR012478	PC0063_C	ERR012478	Kenya	East Africa	2007	1	1	0.985	100	110.34	Illumina
ERR012480	PD0029_C	ERR012480	Thailand	Southeast Asia	2005	1	1	0.974	97.5904	19.355	Illumina
ERR012485	PH0042_C	ERR012485	Cambodia	Southeast Asia	2007	1	1	0.981	63.253	6.685	Illumina
ERR012486	PD0033_C	ERR012486	Thailand	Southeast Asia	2005	1	1	0.994	100	15.385	Illumina
ERR012492	PM0003_C	ERR012492	Mali	West Africa	2007	1	1	0.889	97.5904	18.195	Illumina
ERR012508	PK0041_C	ERR012508	Burkina Faso	West Africa	2008	1	2	0.472	99.3976	33.595	Illumina
ERR012512	PK0012_C	ERR012512	Burkina Faso	West Africa	2008	2	3	0.562	97.5904	42.02	Illumina
ERR012518	PC0068_C	ERR012518	Kenya	East Africa	2007	2	1	0.944	100	66.58	Illumina
ERR012521	PK0012_C	ERR012521	Burkina Faso	West Africa	2008	3	2	0.557	98.7952	46.495	Illumina
ERR012529	PK0054_C	ERR012529	Burkina Faso	West Africa	2008	1	2	0.64	100	17.435	Illumina
ERR012644	PK0051_C	ERR012644	Burkina Faso	West Africa	2008	1	2	0.877	99.3976	28.545	Illumina
ERR012650	PC0001_C	ERR012650	Kenya	East Africa	2007	1	1	0.852	98.7952	17.23	Illumina
ERR012651	PK0051_C	ERR012651	Burkina Faso	West Africa	2008	1	2	0.873	100	29.51	Illumina
ERR012652	PN0022_C	ERR012652	PNG	Oceania	2008	1	1	0.974	95.7831	17.855	Illumina
ERR012660	PH0017_C	ERR012660	Cambodia	Southeast Asia	2007	1	1	0.993	100	15.29	Illumina
ERR012661	PH0022_C	ERR012661	Cambodia	Southeast Asia	2007	1	1	0.99	99.3976	29.42	Illumina
ERR012663	PH0018_C	ERR012663	Cambodia	Southeast Asia	2007	1	1	0.991	100	15.67	Illumina
ERR012664	PH0022_C	ERR012664	Cambodia	Southeast Asia	2007	1	1	0.991	98.1928	37.205	Illumina
ERR012669	PD0006_01	ERR012669	Thailand	Southeast Asia	2003	1	1	0.926	99.3976	21.295	Illumina
ERR012671	PP0002_C	ERR012671	Peru	South America	2011	1	1	0.992	98.7952	28.91	Illumina
ERR012672	PK0064_C	ERR012672	Burkina Faso	West Africa	2008	1	3	0.458	100	64.805	Illumina
ERR012676	PK0035_C	ERR012676	Burkina Faso	West Africa	2008	2	2	0.587	100	32.82	Illumina
ERR012679	PK0042_C	ERR012679	Burkina Faso	West Africa	2008	1	1	0.976	96.3855	29.195	Illumina
ERR012685	PK0035_C	ERR012685	Burkina Faso	West Africa	2008	2	2	0.574	100	31.29	Illumina
ERR012686	PK0064_C	ERR012686	Burkina Faso	West Africa	2008	1	3	0.457	100	62.045	Illumina
ERR012688	PH0017_C	ERR012688	Cambodia	Southeast Asia	2007	1	1	0.992	100	22.38	Illumina
ERR012691	PN0023_C	ERR012691	PNG	Oceania	2008	1	1	0.972	99.3976	50.475	Illumina
ERR012692	PK0042_C	ERR012692	Burkina Faso	West Africa	2008	1	1	0.98	89.1566	13.78	Illumina
ERR012694	PD0067_C	ERR012694	Thailand	Southeast Asia	2004	1	1	0.991	98.7952	83.54	Illumina
ERR012711	PN0022_C	ERR012711	PNG	Oceania	2008	1	1	0.974	98.7952	34.825	Illumina
ERR012720	PK0068_C	ERR012720	Burkina Faso	West Africa	2008	1	2	0.666	100	58.49	Illumina
ERR012721	PD0063_C	ERR012721	Thailand	Southeast Asia	2004	1	1	0.907	100	103.1	Illumina
ERR012722	PH0022_C	ERR012722	Cambodia	Southeast Asia	2007	1	1	0.991	99.3976	45.19	Illumina
ERR012723	PN0032_C	ERR012723	PNG	Oceania	2008	1	1	0.944	99.3976	44.47	Illumina
ERR012727	PC0001_C	ERR012727	Kenya	East Africa	2007	1	1	0.854	97.5904	17.175	Illumina
ERR012728	PH0022_C	ERR012728	Cambodia	Southeast Asia	2007	1	1	0.993	99.3976	21.875	Illumina
ERR012734	PH0022_C	ERR012734	Cambodia	Southeast Asia	2007	1	1	0.992	98.7952	38.9	Illumina
ERR012735	PH0022_C	ERR012735	Cambodia	Southeast Asia	2007	1	1	0.991	99.3976	29.6	Illumina
ERR012736	PK0048_C	ERR012736	Burkina Faso	West Africa	2008	1	1	0.99	99.3976	21.57	Illumina
ERR012738	PN0023_C	ERR012738	PNG	Oceania	2008	1	1	0.975	98.1928	21.07	Illumina
ERR012741	PK0056_C	ERR012741	Burkina Faso	West Africa	2008	1	1	0.965	100	46.37	Illumina
ERR012742	PK0056_C	ERR012742	Burkina Faso	West Africa	2008	1	1	0.966	100	44.99	Illumina
ERR012744	PH0022_C	ERR012744	Cambodia	Southeast Asia	2007	1	1	0.99	99.3976	31.025	Illumina
ERR012748	PK0036_C	ERR012748	Burkina Faso	West Africa	2008	2	2	0.62	98.1928	27.255	Illumina
ERR012750	PD0023_C	ERR012750	Thailand	Southeast Asia	2005	1	2	0.854	99.3976	40.595	Illumina
ERR012756	PK0066_C	ERR012756	Burkina Faso	West Africa	2008	2	3	0.567	99.3976	67.75	Illumina
ERR012757	PH0022_C	ERR012757	Cambodia	Southeast Asia	2007	1	1	0.991	96.988	24.54	Illumina
ERR012760	PH0019_C	ERR012760	Cambodia	Southeast Asia	2007	2	1	0.87	100	25.765	Illumina
ERR012761	PN0032_C	ERR012761	PNG	Oceania	2008	1	1	0.949	96.3855	23.835	Illumina
ERR012763	PK0060_C	ERR012763	Burkina Faso	West Africa	2008	2	2	0.595	98.7952	25.49	Illumina
ERR012780	PN0023_C	ERR012780	PNG	Oceania	2008	1	1	0.972	99.3976	46.25	Illumina
ERR012783	PH0022_C	ERR012783	Cambodia	Southeast Asia	2007	1	1	0.991	95.1807	21.55	Illumina
ERR012794	PK0048_C	ERR012794	Burkina Faso	West Africa	2008	1	1	0.989	99.3976	22.39	Illumina
ERR012797	PK0036_C	ERR012797	Burkina Faso	West Africa	2008	1	2	0.621	97.5904	28.24	Illumina
ERR012801	PH0022_C	ERR012801	Cambodia	Southeast Asia	2007	1	1	0.99	99.3976	45.035	Illumina
ERR012804	PH0022_C	ERR012804	Cambodia	Southeast Asia	2007	1	1	0.99	98.1928	43.35	Illumina
ERR012807	PN0032_C	ERR012807	PNG	Oceania	2008	1	1	0.944	99.3976	47.655	Illumina
ERR012812	PD0023_C	ERR012812	Thailand	Southeast Asia	2005	1	2	0.856	99.3976	41.88	Illumina
ERR012813	PH0021_C	ERR012813	Cambodia	Southeast Asia	2007	1	1	0.99	100	32.24	Illumina
ERR012815	PK0070_C	ERR012815	Burkina Faso	West Africa	2008	1	1	0.984	100	93.835	Illumina
ERR012817	PH0021_C	ERR012817	Cambodia	Southeast Asia	2007	1	1	0.991	100	30.595	Illumina
ERR012818	PH0019_C	ERR012818	Cambodia	Southeast Asia	2007	1	1	0.873	100	19.525	Illumina
ERR012819	PK0063_C	ERR012819	Burkina Faso	West Africa	2008	1	1	0.988	100	51.145	Illumina
ERR012830	PH0007_C	ERR012830	Cambodia	Southeast Asia	2007	1	1	0.993	98.7952	12.95	Illumina
ERR012831	PH0022_C	ERR012831	Cambodia	Southeast Asia	2007	1	1	0.988	98.7952	46.57	Illumina
ERR012834	PP0002_C	ERR012834	Peru	South America	2011	1	1	0.994	97.5904	22.825	Illumina
ERR012837	PK0070_C	ERR012837	Burkina Faso	West Africa	2008	1	1	0.985	100	112.855	Illumina
ERR012839	PM0014_C	ERR012839	Mali	West Africa	2007	1	1	0.836	98.1928	16.155	Illumina
ERR012847	PN0022_C	ERR012847	PNG	Oceania	2008	1	1	0.968	99.3976	34.52	Illumina
ERR012851	PN0022_C	ERR012851	PNG	Oceania	2008	1	1	0.976	93.9759	13.685	Illumina
ERR012860	PH0019_C	ERR012860	Cambodia	Southeast Asia	2007	1	1	0.872	100	21.74	Illumina
ERR012862	PK0052_C	ERR012862	Burkina Faso	West Africa	2008	1	1	0.989	100	36.765	Illumina
ERR013194	PH0014_C	ERR013194	Cambodia	Southeast Asia	2007	1	1	0.917	100	16.385	Illumina
ERR013195	PH0018_C	ERR013195	Cambodia	Southeast Asia	2007	1	1	0.992	100	16.735	Illumina
ERR013204	PM0034_C	ERR013204	Mali	West Africa	2007	1	2	0.699	92.1687	28.82	Illumina
ERR013209	PM0036_C	ERR013209	Mali	West Africa	2007	2	2	0.67	86.747	23.205	Illumina
ERR013213	PH0019_C	ERR013213	Cambodia	Southeast Asia	2007	1	1	0.878	100	19.8	Illumina
ERR013215	PM0020_C	ERR013215	Mali	West Africa	2007	1	1	0.974	100	25.055	Illumina
ERR013223	PM0034_C	ERR013223	Mali	West Africa	2007	1	2	0.706	92.7711	28.12	Illumina
ERR013224	PH0008_C	ERR013224	Cambodia	Southeast Asia	2007	1	1	0.817	100	24.505	Illumina
ERR013230	PM0020_C	ERR013230	Mali	West Africa	2007	1	1	0.974	100	28.78	Illumina
ERR013238	PH0010_C	ERR013238	Cambodia	Southeast Asia	2007	1	1	0.985	98.7952	22.745	Illumina
ERR013240	PM0020_C	ERR013240	Mali	West Africa	2007	1	1	0.974	98.1928	13.885	Illumina
ERR013254	PM0036_C	ERR013254	Mali	West Africa	2007	2	2	0.661	87.9518	22.825	Illumina
ERR013256	PH0008_C	ERR013256	Cambodia	Southeast Asia	2007	1	1	0.819	99.3976	24.655	Illumina
ERR013257	PM0020_C	ERR013257	Mali	West Africa	2007	1	1	0.976	95.7831	11.565	Illumina
ERR015318	PK0055_C	ERR015318	Burkina Faso	West Africa	2008	1	1	0.725	100	24.545	Illumina
ERR015319	PM0006_C	ERR015319	Mali	West Africa	2007	2	2	0.637	100	71.47	Illumina
ERR015320	PH0028_Cx	ERR015320	Cambodia	Southeast Asia	2007	1	1	0.993	100	154.76	Illumina
ERR015330	PK0029_C	ERR015330	Burkina Faso	West Africa	2008	3	3	0.669	93.9759	49.32	Illumina
ERR015331	PD0067_C	ERR015331	Thailand	Southeast Asia	2004	1	1	0.992	100	212.62	Illumina
ERR015333	PD0029_C	ERR015333	Thailand	Southeast Asia	2005	1	1	0.968	100	44.665	Illumina
ERR015334	PD0025_C	ERR015334	Thailand	Southeast Asia	2005	1	1	0.98	100	77.915	Illumina
ERR015335	PM0021_C	ERR015335	Mali	West Africa	2007	1	1	0.997	99.3976	11.285	Illumina
ERR015336	PH0045_C	ERR015336	Cambodia	Southeast Asia	2008	1	1	0.992	100	180.175	Illumina
ERR015337	PM0017_C	ERR015337	Mali	West Africa	2007	1	1	0.958	99.3976	37.945	Illumina
ERR015339	PM0017_C	ERR015339	Mali	West Africa	2007	1	1	0.961	99.3976	36.915	Illumina
ERR015340	PM0006_C	ERR015340	Mali	West Africa	2007	2	2	0.637	100	75.4	Illumina
ERR015345	PM0026_C	ERR015345	Mali	West Africa	2007	1	1	0.899	72.8916	6.17	Illumina
ERR015347	PD0060_C	ERR015347	Thailand	Southeast Asia	2004	2	2	0.82	100	180.47	Illumina
ERR015352	PK0029_C	ERR015352	Burkina Faso	West Africa	2008	2	3	0.664	93.9759	49.065	Illumina
ERR015355	PD0033_C	ERR015355	Thailand	Southeast Asia	2005	1	1	0.987	100	72.54	Illumina
ERR015358	PK0038_C	ERR015358	Burkina Faso	West Africa	2008	1	1	0.866	96.3855	22.295	Illumina
ERR015360	PK0044_C	ERR015360	Burkina Faso	West Africa	2008	1	1	0.969	100	56.535	Illumina
ERR015361	PA0035_C	ERR015361	Gambia	West Africa	2008	1	1	0.982	100	201.395	Illumina
ERR015364	PH0027_Cx	ERR015364	Cambodia	Southeast Asia	2007	1	1	0.985	100	141.825	Illumina
ERR015367	PM0026_C	ERR015367	Mali	West Africa	2007	1	1	0.913	64.4578	5.86	Illumina
ERR015368	PD0027_C	ERR015368	Thailand	Southeast Asia	2005	1	1	0.97	100	30.11	Illumina
ERR015370	PD0028_C	ERR015370	Thailand	Southeast Asia	2005	1	1	0.99	100	45.74	Illumina
ERR015372	PH0044_C	ERR015372	Cambodia	Southeast Asia	2008	1	1	0.992	100	119.765	Illumina
ERR015373	PK0075_C	ERR015373	Burkina Faso	West Africa	2008	1	1	0.993	87.9518	8.32	Illumina
ERR015374	PK0059_C	ERR015374	Burkina Faso	West Africa	2008	1	1	0.946	99.3976	32.09	Illumina
ERR015375	PD0060_C	ERR015375	Thailand	Southeast Asia	2004	2	2	0.832	100	43.2	Illumina
ERR015376	PH0045_C	ERR015376	Cambodia	Southeast Asia	2008	1	1	0.992	100	212.83	Illumina
ERR015378	PK0059_C	ERR015378	Burkina Faso	West Africa	2008	1	1	0.946	100	32.18	Illumina
ERR015379	PK0055_C	ERR015379	Burkina Faso	West Africa	2008	2	1	0.722	100	22.14	Illumina
ERR015383	PD0037_C	ERR015383	Thailand	Southeast Asia	2003	1	1	0.987	95.1807	28.06	Illumina
ERR015388	PM0026_C	ERR015388	Mali	West Africa	2007	1	1	0.911	69.2771	6.035	Illumina
ERR015394	PH0046_C	ERR015394	Cambodia	Southeast Asia	2008	2	2	0.661	100	187.705	Illumina
ERR015397	PM0017_C	ERR015397	Mali	West Africa	2007	1	1	0.96	99.3976	36.85	Illumina
ERR015406	PM0021_C	ERR015406	Mali	West Africa	2007	1	1	0.997	100	11.95	Illumina
ERR015407	PK0038_C	ERR015407	Burkina Faso	West Africa	2008	1	1	0.872	96.3855	19.675	Illumina
ERR015418	PM0037_C	ERR015418	Mali	West Africa	2007	1	1	0.994	77.1084	7.675	Illumina
ERR015421	PK0037_C	ERR015421	Burkina Faso	West Africa	2008	2	2	0.746	98.7952	56.21	Illumina
ERR015423	PM0084_C	ERR015423	Mali	West Africa	2007	2	2	0.825	100	284.84	Illumina
ERR015427	PK0075_C	ERR015427	Burkina Faso	West Africa	2008	1	1	0.993	83.7349	8.82	Illumina
ERR015428	PM0021_C	ERR015428	Mali	West Africa	2007	1	1	0.997	98.1928	11.335	Illumina
ERR015432	PM0021_C	ERR015432	Mali	West Africa	2007	1	1	0.998	99.3976	11.415	Illumina
ERR015433	PH0046_C	ERR015433	Cambodia	Southeast Asia	2008	1	2	0.664	100	98.275	Illumina
ERR015436	PM0017_C	ERR015436	Mali	West Africa	2007	1	1	0.959	98.7952	36.995	Illumina
ERR015438	PM0004_C	ERR015438	Mali	West Africa	2007	1	1	0.982	76.506	6.82	Illumina
ERR015440	PK0037_C	ERR015440	Burkina Faso	West Africa	2008	2	2	0.744	99.3976	60.215	Illumina
ERR015441	PK0067_C	ERR015441	Burkina Faso	West Africa	2008	2	2	0.677	100	40.105	Illumina
ERR015443	PK0067_C	ERR015443	Burkina Faso	West Africa	2008	2	2	0.672	100	97.18	Illumina
ERR018893	PD0027_C	ERR018893	Thailand	Southeast Asia	2005	1	1	0.977	100	17.98	Illumina
ERR018895	PH0028_Cx	ERR018895	Cambodia	Southeast Asia	2007	1	1	0.995	100	46.11	Illumina
ERR018897	PD0027_C	ERR018897	Thailand	Southeast Asia	2005	1	1	0.969	100	49.815	Illumina
ERR018902	PM0084_C	ERR018902	Mali	West Africa	2007	2	2	0.826	100	196.39	Illumina
ERR018904	PA0035_C	ERR018904	Gambia	West Africa	2008	1	1	0.983	100	143.145	Illumina
ERR018906	PV0002_C	ERR018906	Vietnam	Southeast Asia	2009	1	1	0.968	100	34.45	Illumina
ERR018908	PV0002_C	ERR018908	Vietnam	Southeast Asia	2009	1	1	0.965	100	49.43	Illumina
ERR018909	PV0006_C	ERR018909	Vietnam	Southeast Asia	2009	1	1	0.969	100	102.635	Illumina
ERR018918	PH0044_C	ERR018918	Cambodia	Southeast Asia	2008	1	1	0.979	100	123.49	Illumina
ERR018954	PF0047_C	ERR018954	Ghana	West Africa	2009	1	1	0.991	100	56.72	Illumina
ERR018967	PF0073_C	ERR018967	Ghana	West Africa	2009	1	1	0.988	100	103.64	Illumina
ERR018968	PF0057_C	ERR018968	Ghana	West Africa	2009	3	3	0.688	100	174.795	Illumina
ERR018969	PF0062_C	ERR018969	Ghana	West Africa	2009	1	1	0.993	100	136.665	Illumina
ERR018971	PF0054_C	ERR018971	Ghana	West Africa	2009	2	2	0.658	100	98.785	Illumina
ERR019917	PD0011_01	ERR019917	Thailand	Southeast Asia	2002	1	1	0.964	100	35.26	Illumina
ERR019918	PD0011_01	ERR019918	Thailand	Southeast Asia	2002	1	1	0.962	100	35.855	Illumina
ERR019919	PD0011_01	ERR019919	Thailand	Southeast Asia	2002	1	1	0.962	100	35.19	Illumina
ERR019920	PD0011_01	ERR019920	Thailand	Southeast Asia	2002	1	1	0.965	99.3976	32.625	Illumina
ERR019921	PK0070_C	ERR019921	Burkina Faso	West Africa	2008	1	1	0.99	98.7952	35.59	Illumina
ERR019922	PK0070_C	ERR019922	Burkina Faso	West Africa	2008	1	1	0.99	98.7952	37.17	Illumina
ERR019923	PK0072_C	ERR019923	Burkina Faso	West Africa	2008	2	2	0.718	99.3976	41.98	Illumina
ERR019924	PK0072_C	ERR019924	Burkina Faso	West Africa	2008	2	1	0.719	99.3976	44.58	Illumina
ERR019925	PK0073_C	ERR019925	Burkina Faso	West Africa	2008	1	1	0.995	100	39.89	Illumina
ERR019926	PK0073_C	ERR019926	Burkina Faso	West Africa	2008	1	1	0.994	100	42.265	Illumina
ERR019927	PK0065_C	ERR019927	Burkina Faso	West Africa	2008	1	1	0.977	100	39.285	Illumina
ERR019928	PK0065_C	ERR019928	Burkina Faso	West Africa	2008	1	1	0.976	100	45.585	Illumina
ERR019929	PN0015_C	ERR019929	PNG	Oceania	2008	1	1	0.974	98.7952	33.265	Illumina
ERR019930	PN0015_C	ERR019930	PNG	Oceania	2008	1	2	0.975	98.7952	32.75	Illumina
ERR019931	PN0019_C	ERR019931	PNG	Oceania	2008	1	1	0.973	96.3855	24.685	Illumina
ERR019932	PN0019_C	ERR019932	PNG	Oceania	2008	1	1	0.973	97.5904	24.22	Illumina
ERR019934	PM0047_C	ERR019934	Mali	West Africa	2007	1	1	0.975	99.3976	53.265	Illumina
ERR019935	PM0047_C	ERR019935	Mali	West Africa	2007	1	1	0.977	99.3976	63.28	Illumina
ERR019938	PK0053_C	ERR019938	Burkina Faso	West Africa	2008	2	2	0.603	100	63.065	Illumina
ERR019939	PK0053_C	ERR019939	Burkina Faso	West Africa	2008	2	2	0.603	100	63.37	Illumina
ERR019940	PK0060_C	ERR019940	Burkina Faso	West Africa	2008	2	2	0.579	98.7952	26.78	Illumina
ERR021979	PA0104_C	ERR021979	Gambia	West Africa	2008	1	1	0.989	100	262.375	Illumina
ERR022521	PA0104_C	ERR022521	Gambia	West Africa	2008	1	1	0.989	100	66.155	Illumina
ERR023685	PH0021_C	NA	Cambodia	Southeast Asia	2007	1	1	0.989	100	31.885	Illumina
ERR023686	PH0022_C	ERR023686	Cambodia	Southeast Asia	2007	1	1	0.992	99.3976	21.135	Illumina
ERR027087	PD0113_C	NA	Thailand	Southeast Asia	2004	1	1	0.989	100	220.3	Illumina
ERR027095	PF0069_C	ERR027095	Ghana	West Africa	2009	3	3	0.412	100	136.875	Illumina
ERR033020	PD0021_C	ERR033020	Thailand	Southeast Asia	2005	1	2	0.835	100	115.205	Illumina
ERR033021	PD0020_C	ERR033021	Thailand	Southeast Asia	2005	1	1	0.683	100	25.725	Illumina
ERR033022	PK0067_C	ERR033022	Burkina Faso	West Africa	2008	2	2	0.668	100	151.64	Illumina
ERR033023	PK0067_C	ERR033023	Burkina Faso	West Africa	2008	1	2	0.666	100	89.45	Illumina
ERR033038	PH0021_C	ERR033038	Cambodia	Southeast Asia	2007	1	1	0.987	100	721.535	Illumina
ERR033039	PK0067_C	ERR033039	Burkina Faso	West Africa	2008	2	2	0.663	100	728.21	Illumina
ERR036154	PF0039_C	ERR036154	Ghana	West Africa	2009	2	2	0.883	100	55.22	Illumina
ERR036155	PF0073_C	ERR036155	Ghana	West Africa	2009	1	1	0.988	100	40.925	Illumina
ERR036156	PF0042_C	ERR036156	Ghana	West Africa	2009	1	1	0.96	100	64.06	Illumina
ERR036157	PF0045_C	ERR036157	Ghana	West Africa	2009	1	2	0.814	100	40.875	Illumina
ERR036158	PF0047_C	ERR036158	Ghana	West Africa	2009	1	1	0.99	100	42.85	Illumina
ERR036159	PF0051_C	ERR036159	Ghana	West Africa	2009	1	1	0.908	100	26.4	Illumina
ERR036161	PF0057_C	ERR036161	Ghana	West Africa	2009	3	3	0.712	99.3976	69.385	Illumina
ERR036162	PF0062_C	ERR036162	Ghana	West Africa	2009	1	1	0.99	100	114.485	Illumina
ERR036163	PF0069_C	ERR036163	Ghana	West Africa	2009	2	3	0.427	100	83.115	Illumina
ERR036581	PH0142_CW	NA	Cambodia	Southeast Asia	2008	1	1	0.979	100	152.36	Illumina
ERR036605	PR0009_CW	NA	Bangladesh	South Asia	2008	2	2	0.454	100	102.35	Illumina
ERR037218	PK0067_C	ERR037218	Burkina Faso	West Africa	2008	2	2	0.703	100	39.115	Illumina
ERR037219	PK0067_C	ERR037219	Burkina Faso	West Africa	2008	2	2	0.708	100	39.31	Illumina
ERR037227	PD0021_C	ERR037227	Thailand	Southeast Asia	2005	2	2	0.834	100	88.775	Illumina
ERR037228	PK0068_C	ERR037228	Burkina Faso	West Africa	2008	2	2	0.63	100	102.5	Illumina
ERR037229	PK0068_C	ERR037229	Burkina Faso	West Africa	2008	2	2	0.626	100	116.21	Illumina
ERR037230	PK0068_C	ERR037230	Burkina Faso	West Africa	2008	2	2	0.629	100	106.015	Illumina
ERR1373004	PA0677_CW	ERR1373004	Gambia	West Africa	2014	1	3	0.781	81.9277	14.415	Illumina
ERR1373012	PA0677_CW	ERR1373012	Gambia	West Africa	2014	1	3	0.77	81.9277	16.355	Illumina
ERR1514568	QG0361_C	NA	DRC	Central Africa	2014	3	3	0.565	100	84.51	Illumina
ERR1514572	QG0365_C	NA	DRC	Central Africa	2014	2	3	0.542	100	81.585	Illumina
ERR1514584	QG0401_C	NA	DRC	Central Africa	2014	2	2	0.642	98.7952	38.73	Illumina
ERR1514592	QG0415_C	NA	DRC	Central Africa	2014	2	2	0.641	100	24.89	Illumina
ERR1514611	QG0446_C	NA	DRC	Central Africa	2014	2	2	0.735	100	40.735	Illumina
ERR1514621	QG0321_C	NA	DRC	Central Africa	2014	1	1	0.933	100	206.87	Illumina
ERR1514623	QG0327_C	NA	DRC	Central Africa	2014	1	1	0.97	100	523.195	Illumina
ERR1658022	PF1106_Cx	NA	Ghana	West Africa	2015	1	1	0.977	100	53.33	Illumina
ERR1658023	PF1066_Cx	NA	Ghana	West Africa	2014	1	1	0.941	99.3976	40.15	Illumina
ERR1702192	PF1032_Cx	NA	Ghana	West Africa	2014	1	1	0.99	94.5783	18.515	Illumina
ERR1702202	PF1074_Cx	NA	Ghana	West Africa	2014	2	2	0.675	99.3976	39.925	Illumina
ERR1730315	PF1220_CW	NA	Ghana	West Africa	2015	1	1	0.763	85.5422	15.815	Illumina
ERR1730321	PF1226_CW	NA	Ghana	West Africa	2015	1	2	0.874	88.5542	17.025	Illumina
ERR1730330	PF1235_CW	NA	Ghana	West Africa	2015	1	1	0.994	91.5663	21.025	Illumina
ERR1730336	PF1240_CW	NA	Ghana	West Africa	2015	1	1	0.984	98.1928	21.91	Illumina
ERR1730339	PF1220_CW	NA	Ghana	West Africa	2015	1	1	0.76	87.9518	15.935	Illumina
ERR1730345	PF1226_CW	NA	Ghana	West Africa	2015	2	2	0.862	90.9639	18.505	Illumina
ERR1730352	PF1233_CW	NA	Ghana	West Africa	2015	1	1	0.894	79.5181	14.61	Illumina
ERR1730354	PF1235_CW	NA	Ghana	West Africa	2015	1	1	0.994	93.3735	20.595	Illumina
ERR1730360	PF1240_CW	NA	Ghana	West Africa	2015	1	1	0.985	95.7831	22.02	Illumina
ERR1730365	PF1246_CW	NA	Ghana	West Africa	2015	1	1	0.99	98.1928	27.075	Illumina
ERR1730370	PF1251_CW	NA	Ghana	West Africa	2015	1	1	0.971	100	39.04	Illumina
ERR1730371	PF1252_CW	NA	Ghana	West Africa	2015	1	1	0.971	100	49.715	Illumina
ERR1730372	PF1227_CW	NA	Ghana	West Africa	2015	1	1	0.897	60.241	6.31	Illumina
ERR1787664	QG0336_C	NA	DRC	Central Africa	2014	3	3	0.393	100	156.085	Illumina
ERR1787665	QG0338_C	NA	DRC	Central Africa	2014	1	1	0.801	100	24.145	Illumina
ERR1787667	QG0368_C	NA	DRC	Central Africa	2014	1	1	0.956	100	74.545	Illumina
ERR1787668	QG0370_C	NA	DRC	Central Africa	2014	1	1	0.46	100	19.115	Illumina
ERR1787669	QG0372_C	NA	DRC	Central Africa	2014	1	1	0.703	100	18.805	Illumina
ERR1787670	QG0382_C	NA	DRC	Central Africa	2014	1	1	0.957	100	22.895	Illumina
ERR1787671	QG0388_C	NA	DRC	Central Africa	2014	2	2	0.554	100	325.15	Illumina
ERR1787672	QG0393_C	NA	DRC	Central Africa	2014	1	1	0.904	100	49.895	Illumina
ERR1787673	QG0395_C	NA	DRC	Central Africa	2014	2	2	0.742	100	30.825	Illumina
ERR1787674	QG0407_C	NA	DRC	Central Africa	2014	3	2	0.873	100	85.22	Illumina
ERR1787675	QG0408_C	NA	DRC	Central Africa	2014	2	2	0.665	100	27.835	Illumina
ERR1787676	QG0409_C	NA	DRC	Central Africa	2014	1	1	0.848	86.1446	10.91	Illumina
ERR1787677	QG0418_C	NA	DRC	Central Africa	2014	1	1	0.794	93.3735	10.465	Illumina
ERR1787679	QG0432_C	NA	DRC	Central Africa	2014	2	3	0.439	100	69.845	Illumina
ERR1787680	QG0434_C	NA	DRC	Central Africa	2014	1	1	0.875	100	32.48	Illumina
ERR1787681	QG0342_C	NA	DRC	Central Africa	2014	3	3	0.332	100	71.565	Illumina
ERR1787682	QG0375_C	NA	DRC	Central Africa	2014	1	1	0.902	89.1566	12.75	Illumina
ERR1787683	QG0376_C	NA	DRC	Central Africa	2014	1	1	0.897	93.3735	16.215	Illumina
ERR1787684	QG0377_C	NA	DRC	Central Africa	2014	1	1	0.981	99.3976	38.825	Illumina
ERR1787685	QG0379_C	NA	DRC	Central Africa	2014	1	1	0.958	93.3735	11.305	Illumina
ERR1787686	QG0384_C	NA	DRC	Central Africa	2014	1	1	0.978	96.988	21.845	Illumina
ERR1787687	QG0385_C	NA	DRC	Central Africa	2014	3	3	0.385	100	196.95	Illumina
ERR1787688	QG0390_C	NA	DRC	Central Africa	2014	1	1	0.984	100	28.255	Illumina
ERR1787690	QG0394_C	NA	DRC	Central Africa	2014	1	1	0.931	100	192.96	Illumina
ERR1787691	QG0402_C	NA	DRC	Central Africa	2014	1	2	0.728	95.7831	12.635	Illumina
ERR1787692	QG0403_C	NA	DRC	Central Africa	2014	1	1	0.984	100	97.115	Illumina
ERR1787694	QG0416_C	NA	DRC	Central Africa	2014	1	1	0.837	100	51.5	Illumina
ERR1787695	QG0421_C	NA	DRC	Central Africa	2014	1	1	0.986	100	165.355	Illumina
ERR1787696	QG0425_C	NA	DRC	Central Africa	2014	2	2	0.789	99.3976	38.065	Illumina
ERR1787697	QG0427_C	NA	DRC	Central Africa	2014	1	1	0.974	100	38.63	Illumina
ERR1787698	QG0429_C	NA	DRC	Central Africa	2014	1	1	0.985	100	108.08	Illumina
ERR1787699	QG0433_C	NA	DRC	Central Africa	2014	1	1	0.986	100	73.865	Illumina
ERR1787700	QG0451_C	NA	DRC	Central Africa	2015	2	1	0.877	98.1928	15.805	Illumina
ERR1787703	QG0458_C	NA	DRC	Central Africa	2015	2	2	0.661	99.3976	21.965	Illumina
ERR1787704	QG0459_C	NA	DRC	Central Africa	2015	1	1	0.579	93.9759	10.43	Illumina
ERR1787705	QG0462_C	NA	DRC	Central Africa	2015	1	1	0.931	100	70.57	Illumina
ERR1787708	QG0467_C	NA	DRC	Central Africa	2015	2	2	0.656	100	118.87	Illumina
ERR1787710	QG0471_C	NA	DRC	Central Africa	2015	2	2	0.484	100	27.445	Illumina
ERR1787713	QG0476_C	NA	DRC	Central Africa	2015	2	1	0.539	93.9759	11.51	Illumina
ERR1787714	QG0479_C	NA	DRC	Central Africa	2015	1	1	0.868	95.7831	14.01	Illumina
ERR1787715	QG0481_C	NA	DRC	Central Africa	2015	1	1	0.942	100	53.965	Illumina
ERR1787716	QG0483_C	NA	DRC	Central Africa	2015	2	2	0.591	99.3976	30.935	Illumina
ERR1787717	QG0484_C	NA	DRC	Central Africa	2015	3	2	0.521	90.9639	14.765	Illumina
ERR1787718	QG0486_C	NA	DRC	Central Africa	2015	2	2	0.813	100	59.72	Illumina
ERR1787719	QG0488_C	NA	DRC	Central Africa	2015	3	3	0.581	100	57.745	Illumina
ERR1787720	QG0454_C	NA	DRC	Central Africa	2015	2	2	0.702	98.7952	45.585	Illumina
ERR1787721	QG0456_C	NA	DRC	Central Africa	2015	1	1	0.97	100	149.78	Illumina
ERR1787724	QG0461_C	NA	DRC	Central Africa	2015	2	2	0.605	100	91.795	Illumina
ERR1787726	QG0464_C	NA	DRC	Central Africa	2015	1	1	0.955	94.5783	19.07	Illumina
ERR1787727	QG0468_C	NA	DRC	Central Africa	2015	1	1	0.981	100	490.17	Illumina
ERR1787729	QG0477_C	NA	DRC	Central Africa	2015	1	1	0.956	100	255.89	Illumina
ERR1787731	QG0485_C	NA	DRC	Central Africa	2015	2	2	0.839	100	146.145	Illumina
ERR1787784	QC0462_C	NA	Myanmar	Southeast Asia	2012	1	1	0.984	100	48.965	Illumina
ERR1787799	QC0534_C	NA	Myanmar	Southeast Asia	2011	1	1	0.984	100	59.68	Illumina
ERR1787801	QC0552_C	NA	Myanmar	Southeast Asia	2012	1	1	0.981	95.1807	11.475	Illumina
ERR1787806	QC0609_C	NA	Myanmar	Southeast Asia	2012	1	1	0.962	92.7711	8.81	Illumina
ERR1818152	PW0041_C	NA	Colombia	South America	2015	1	1	0.891	98.1928	13.365	Illumina
ERR1818153	PW0042_C	NA	Colombia	South America	2015	1	1	0.882	98.7952	19.085	Illumina
ERR1818154	PW0043_C	NA	Colombia	South America	2015	1	1	0.968	100	78.835	Illumina
ERR1818155	PW0044_C	NA	Colombia	South America	2015	1	1	0.97	100	210.295	Illumina
ERR1818156	PW0045_C	NA	Colombia	South America	2015	1	1	0.971	100	200.64	Illumina
ERR1818157	PW0046_C	NA	Colombia	South America	2015	1	1	0.973	100	235.195	Illumina
ERR1818158	PW0047_C	NA	Colombia	South America	2014	1	1	0.972	99.3976	225.9	Illumina
ERR1818159	PW0048_C	NA	Colombia	South America	2015	1	1	0.97	99.3976	230.465	Illumina
ERR1818160	PW0049_C	NA	Colombia	South America	2015	1	1	0.959	99.3976	152.36	Illumina
ERR1818161	PW0050_C	NA	Colombia	South America	2015	2	2	0.797	100	242.86	Illumina
ERR1818163	PW0052_C	NA	Colombia	South America	2015	1	1	0.97	100	224.345	Illumina
ERR1818164	PW0053_C	NA	Colombia	South America	2014	1	1	0.971	100	257.35	Illumina
ERR1818165	PW0054_C	NA	Colombia	South America	2015	1	1	0.97	100	239.185	Illumina
ERR1818166	PW0055_C	NA	Colombia	South America	2015	1	1	0.973	100	276.32	Illumina
ERR1818167	PW0056_C	NA	Colombia	South America	2015	1	1	0.972	100	234.575	Illumina
ERR1818168	PW0057_C	NA	Colombia	South America	2015	1	1	0.97	99.3976	256.265	Illumina
ERR1818169	PW0058_C	NA	Colombia	South America	2015	1	1	0.948	99.3976	163.745	Illumina
ERR1818170	PW0059_C	NA	Colombia	South America	2016	1	1	0.917	100	40.43	Illumina
ERR1818171	PW0060_C	NA	Colombia	South America	2014	1	1	0.97	100	248.94	Illumina
ERR1818172	PW0061_C	NA	Venezuela	South America	2012	1	1	0.741	99.3976	54.74	Illumina
ERR1818174	PW0063_C	NA	Colombia	South America	2015	1	1	0.972	100	114.465	Illumina
ERR1818175	PW0064_C	NA	Colombia	South America	2015	1	1	0.974	100	239.705	Illumina
ERR1818177	PW0066_C	NA	Colombia	South America	2016	1	1	0.768	98.7952	70.995	Illumina
ERR1818178	PW0067_C	NA	Colombia	South America	2015	1	1	0.965	98.7952	233.715	Illumina
ERR1818180	PW0069_C	NA	Colombia	South America	2016	1	1	0.97	99.3976	216.66	Illumina
ERR1818184	PW0073_C	NA	Colombia	South America	2016	1	1	0.955	99.3976	219.22	Illumina
ERR1818185	PW0074_C	NA	Colombia	South America	2015	1	1	0.945	99.3976	138.23	Illumina
ERR1818186	PC4008_C	NA	Kenya	East Africa	2014	2	2	0.55	100	161.935	Illumina
ERR1818187	PC4009_C	NA	Kenya	East Africa	2014	1	1	0.979	100	188.065	Illumina
ERR1818188	PC4010_C	NA	Kenya	East Africa	2014	1	1	0.967	100	166.04	Illumina
ERR1818189	PC4011_C	NA	Kenya	East Africa	2014	1	1	0.944	100	182	Illumina
ERR1818193	PC4013_C	NA	Kenya	East Africa	2014	1	1	0.972	100	182.39	Illumina
ERR1818194	PC4014_C	NA	Kenya	East Africa	1997	2	2	0.741	100	155.865	Illumina
ERR1818195	PC4015_C	NA	Kenya	East Africa	1997	1	1	0.959	100	170.775	Illumina
ERR1818196	PC4016_C	NA	Kenya	East Africa	1997	1	1	0.98	100	209.15	Illumina
ERR1818197	PC4018_C	NA	Kenya	East Africa	1997	1	1	0.947	100	134.42	Illumina
ERR1818198	PC4019_C	NA	Kenya	East Africa	1997	1	1	0.947	100	110.985	Illumina
ERR1818199	PC4021_C	NA	Kenya	East Africa	1997	2	2	0.649	100	128.5	Illumina
ERR1818201	PC4024_C	NA	Kenya	East Africa	1997	2	2	0.734	100	146.12	Illumina
ERR1818202	PC4025_C	NA	Kenya	East Africa	1997	1	1	0.944	100	201.12	Illumina
ERR1818203	PC4026_C	NA	Kenya	East Africa	1997	3	3	0.469	100	216.145	Illumina
ERR1818204	PC4027_C	NA	Kenya	East Africa	1997	3	3	0.384	100	208.175	Illumina
ERR1818205	PC4028_C	NA	Kenya	East Africa	1997	3	3	0.558	100	207.79	Illumina
ERR1818206	PC4030_C	NA	Kenya	East Africa	1997	3	3	0.487	100	230.59	Illumina
ERR1818207	PC4031_C	NA	Kenya	East Africa	1997	3	3	0.366	100	104.14	Illumina
ERR1818208	PC4032_C	NA	Kenya	East Africa	1997	2	2	0.605	100	210.73	Illumina
ERR1818209	PC4033_C	NA	Kenya	East Africa	1997	2	2	0.585	100	129.3	Illumina
ERR1818210	PC4034_C	NA	Kenya	East Africa	1997	1	2	0.853	100	199.16	Illumina
ERR1818211	PC4035_C	NA	Kenya	East Africa	1997	1	1	0.941	100	198.275	Illumina
ERR1818212	PC4036_C	NA	Kenya	East Africa	1997	2	1	0.918	100	202.015	Illumina
ERR1818213	PC4037_C	NA	Kenya	East Africa	1997	1	1	0.955	100	223.765	Illumina
ERR1818214	PC4038_C	NA	Kenya	East Africa	1997	1	1	0.974	100	219.315	Illumina
ERR1818215	PC4039_C	NA	Kenya	East Africa	1998	4	4	0.366	100	191.2	Illumina
ERR1818216	PC4040_C	NA	Kenya	East Africa	1998	2	2	0.602	100	147.47	Illumina
ERR1818217	PC4041_C	NA	Kenya	East Africa	1997	3	3	0.438	100	184.8	Illumina
ERR1818218	PC4042_C	NA	Kenya	East Africa	1997	2	2	0.795	100	158.47	Illumina
ERR1818219	PC4043_C	NA	Kenya	East Africa	1998	1	1	0.949	100	212.705	Illumina
ERR1818221	PC4044_C	NA	Kenya	East Africa	1997	1	1	0.972	100	271.975	Illumina
ERR1818222	PC4045_C	NA	Kenya	East Africa	1997	2	2	0.848	100	189.855	Illumina
ERR1818223	PC4046_C	NA	Kenya	East Africa	1998	1	1	0.959	100	267.765	Illumina
ERR1818224	PC4047_C	NA	Kenya	East Africa	1998	1	1	0.92	100	230.51	Illumina
ERR1818225	PC4048_C	NA	Kenya	East Africa	1997	3	3	0.421	100	310.025	Illumina
ERR1818226	PC4049_C	NA	Kenya	East Africa	2004	2	1	0.913	100	176.07	Illumina
ERR1818227	PC4050_C	NA	Kenya	East Africa	2003	1	2	0.749	100	297.225	Illumina
ERR1818228	PC4051_C	NA	Kenya	East Africa	2003	2	1	0.925	100	115.75	Illumina
ERR1818229	PC4052_C	NA	Kenya	East Africa	2003	1	1	0.968	100	346.095	Illumina
ERR1818230	PC4054_C	NA	Kenya	East Africa	2003	3	3	0.463	100	283.54	Illumina
ERR1818231	PC4055_C	NA	Kenya	East Africa	2004	1	1	0.972	100	296.01	Illumina
ERR1818232	PC4056_C	NA	Kenya	East Africa	2003	2	2	0.747	100	290.275	Illumina
ERR1818234	PC4060_C	NA	Kenya	East Africa	2006	1	1	0.976	100	231.185	Illumina
ERR1818235	PC4061_C	NA	Kenya	East Africa	2006	1	1	0.97	100	254.41	Illumina
ERR1818236	PC4062_C	NA	Kenya	East Africa	2006	2	2	0.666	100	199.79	Illumina
ERR1818238	PC4066_C	NA	Kenya	East Africa	2007	1	1	0.793	99.3976	21.115	Illumina
ERR1818239	PC4068_C	NA	Kenya	East Africa	2007	2	2	0.685	100	150.1	Illumina
ERR1818240	PC4074_C	NA	Kenya	East Africa	2007	1	1	0.665	99.3976	26	Illumina
ERR1818241	PC4079_C	NA	Kenya	East Africa	2007	2	1	0.479	97.5904	13.3	Illumina
ERR1818242	PC4083_C	NA	Kenya	East Africa	2005	1	1	0.952	100	358.05	Illumina
ERR1818243	PC4084_C	NA	Kenya	East Africa	2006	2	2	0.652	100	333.06	Illumina
ERR1818244	PC4085_C	NA	Kenya	East Africa	2006	2	2	0.6	100	231.285	Illumina
ERR1818245	PC4086_C	NA	Kenya	East Africa	2006	1	1	0.916	100	59.54	Illumina
ERR1818246	PC4088_C	NA	Kenya	East Africa	2006	1	1	0.928	100	70.255	Illumina
ERR1818247	PC4095_C	NA	Kenya	East Africa	2007	2	2	0.536	99.3976	23.345	Illumina
ERR1818249	PC4098_C	NA	Kenya	East Africa	2007	1	1	0.882	99.3976	53.875	Illumina
ERR1818250	PC4104_C	NA	Kenya	East Africa	2007	2	2	0.73	100	94.225	Illumina
ERR1818251	PC4114_C	NA	Kenya	East Africa	2007	1	1	0.915	100	65.885	Illumina
ERR1818252	PC4116_C	NA	Kenya	East Africa	2007	1	1	0.956	100	292.415	Illumina
ERR1818253	PC4117_C	NA	Kenya	East Africa	2007	1	1	0.947	100	158.675	Illumina
ERR1818254	PC4118_C	NA	Kenya	East Africa	2007	1	1	0.677	97.5904	13.02	Illumina
ERR1818255	PC4126_C	NA	Kenya	East Africa	2008	1	1	0.908	100	66.29	Illumina
ERR1818256	PC4128_C	NA	Kenya	East Africa	2008	1	1	0.963	100	250.54	Illumina
ERR1818257	PC4129_C	NA	Kenya	East Africa	2008	2	2	0.862	99.3976	324.7	Illumina
ERR1911236	PW0075_C	NA	Colombia	South America	2015	1	1	0.954	99.3976	101.675	Illumina
ERR1911237	PW0076_C	NA	Colombia	South America	2015	1	1	0.973	99.3976	228.625	Illumina
ERR1911238	PW0077_C	NA	Colombia	South America	2014	1	1	0.953	99.3976	133.4	Illumina
ERR1911240	PW0078_C	NA	Colombia	South America	2016	1	1	0.877	99.3976	240.925	Illumina
ERR1911241	PW0079_C	NA	Colombia	South America	2015	1	1	0.953	99.3976	143.675	Illumina
ERR1911242	PW0080_C	NA	Colombia	South America	2015	1	1	0.941	98.7952	68.575	Illumina
ERR1911245	PW0083_C	NA	Colombia	South America	2016	1	1	0.954	99.3976	143.38	Illumina
ERR1911246	PW0084_C	NA	Colombia	South America	2016	1	1	0.945	99.3976	210.165	Illumina
ERR1911247	PW0085_C	NA	Colombia	South America	2014	1	1	0.942	99.3976	103.51	Illumina
ERR1911248	PW0086_C	NA	Colombia	South America	2016	1	1	0.958	99.3976	264.21	Illumina
ERR1911249	PW0087_C	NA	Colombia	South America	2016	1	1	0.934	98.1928	20.205	Illumina
ERR1911250	PW0088_C	NA	Colombia	South America	2016	1	1	0.968	99.3976	180.51	Illumina
ERR1911251	PW0089_C	NA	Colombia	South America	2016	1	1	0.951	99.3976	87.57	Illumina
ERR1911252	PW0090_C	NA	Colombia	South America	2015	1	1	0.79	98.1928	14.78	Illumina
ERR1911253	PW0091_C	NA	Colombia	South America	2015	1	1	0.971	99.3976	146.075	Illumina
ERR1911254	PW0092_C	NA	Colombia	South America	2015	1	1	0.958	99.3976	267.355	Illumina
ERR1911255	PW0093_C	NA	Colombia	South America	2016	1	1	0.937	98.7952	58.155	Illumina
ERR1911256	PW0094_C	NA	Colombia	South America	2015	1	1	0.922	98.7952	29.89	Illumina
ERR1911257	PW0095_C	NA	Colombia	South America	2015	1	1	0.865	94.5783	11.285	Illumina
ERR1911259	PW0097_C	NA	Colombia	South America	2014	1	1	0.965	100	249.665	Illumina
ERR1911260	PW0098_C	NA	Colombia	South America	2016	1	1	0.938	99.3976	21.7	Illumina
ERR1911261	PW0099_C	NA	Colombia	South America	2015	1	1	0.948	98.7952	36.515	Illumina
ERR1911262	PW0100_C	NA	Colombia	South America	2015	1	1	0.949	99.3976	45.065	Illumina
ERR1911263	PW0101_C	NA	Colombia	South America	2015	1	1	0.96	99.3976	298.945	Illumina
ERR1911264	PW0102_C	NA	Colombia	South America	2016	1	1	0.928	99.3976	251.45	Illumina
ERR1911266	PW0104_C	NA	Colombia	South America	2015	1	1	0.963	98.7952	25.295	Illumina
ERR1911267	PW0105_C	NA	Colombia	South America	2015	1	1	0.967	98.7952	255.71	Illumina
ERR1911268	PW0106_C	NA	Colombia	South America	2015	1	1	0.963	99.3976	227.61	Illumina
ERR1939302	PA1051_CW	NA	Gambia	West Africa	2014	1	1	0.988	96.988	40.205	Illumina
ERR1939305	PA1038_CW	NA	Gambia	West Africa	2015	1	1	0.955	98.7952	62.59	Illumina
ERR1939306	PA1052_CW	NA	Gambia	West Africa	2014	1	1	0.961	90.3614	29.635	Illumina
ERR1939314	PA1029_CW	NA	Gambia	West Africa	2015	1	1	0.927	75.9036	14.29	Illumina
ERR1939318	PA1048_CW	NA	Gambia	West Africa	2014	2	2	0.617	100	72.02	Illumina
ERR1939319	PA1061_CW	NA	Gambia	West Africa	2015	1	1	0.984	100	65.405	Illumina
ERR1939321	PA1050_CW	NA	Gambia	West Africa	2014	1	1	0.976	99.3976	66.25	Illumina
ERR1939322	PA1062_CW	NA	Gambia	West Africa	2015	1	2	0.946	71.6867	21.165	Illumina
ERR1939324	PA0895_CW	NA	Gambia	West Africa	2014	1	1	0.976	100	67	Illumina
ERR1939325	PH1735_C	NA	Cambodia	Southeast Asia	2016	2	1	0.65	95.1807	12.11	Illumina
ERR1939326	PH1737_C	NA	Cambodia	Southeast Asia	2016	1	1	0.986	100	349.485	Illumina
ERR1939327	PH1738_C	NA	Cambodia	Southeast Asia	2016	2	2	0.62	99.3976	41.985	Illumina
ERR1939329	PH1741_C	NA	Cambodia	Southeast Asia	2016	1	1	0.97	100	381.615	Illumina
ERR1939330	PH1742_C	NA	Cambodia	Southeast Asia	2016	1	1	0.966	100	163.15	Illumina
ERR1939331	PH1743_C	NA	Cambodia	Southeast Asia	2016	1	1	0.973	100	303.115	Illumina
ERR1939332	PH1744_C	NA	Cambodia	Southeast Asia	2016	2	2	0.795	100	317.72	Illumina
ERR1939333	PH1745_C	NA	Cambodia	Southeast Asia	2016	1	1	0.94	100	74.17	Illumina
ERR1939334	PH1746_C	NA	Cambodia	Southeast Asia	2016	2	2	0.781	100	180.72	Illumina
ERR1939335	PH1747_C	NA	Cambodia	Southeast Asia	2016	1	1	0.969	100	121.925	Illumina
ERR1939336	PH1748_C	NA	Cambodia	Southeast Asia	2016	1	1	0.944	100	120.045	Illumina
ERR1939337	PH1749_C	NA	Cambodia	Southeast Asia	2016	1	1	0.969	100	280.505	Illumina
ERR1939338	PH1750_C	NA	Cambodia	Southeast Asia	2016	1	1	0.977	100	240.045	Illumina
ERR1939340	PH1752_C	NA	Cambodia	Southeast Asia	2016	1	1	0.96	100	192.175	Illumina
ERR1939341	PH1708_C	NA	Cambodia	Southeast Asia	2016	1	1	0.98	100	425.875	Illumina
ERR1939342	PH1709_C	NA	Cambodia	Southeast Asia	2016	2	2	0.553	99.3976	178.125	Illumina
ERR1939343	PH1710_C	NA	Cambodia	Southeast Asia	2016	1	2	0.895	100	288.635	Illumina
ERR1939344	PH1711_C	NA	Cambodia	Southeast Asia	2016	1	2	0.861	100	210.24	Illumina
ERR1939345	PH1712_C	NA	Cambodia	Southeast Asia	2016	1	1	0.863	98.7952	30.62	Illumina
ERR1939346	PH1713_C	NA	Cambodia	Southeast Asia	2016	1	1	0.986	100	382.455	Illumina
ERR1939347	PH1714_C	NA	Cambodia	Southeast Asia	2016	2	1	0.939	100	337.405	Illumina
ERR1939348	PH1715_C	NA	Cambodia	Southeast Asia	2016	4	3	0.719	100	292.93	Illumina
ERR1939349	PH1716_C	NA	Cambodia	Southeast Asia	2016	1	1	0.976	100	245.69	Illumina
ERR1939350	PH1717_C	NA	Cambodia	Southeast Asia	2016	2	2	0.875	100	363.91	Illumina
ERR1939351	PH1718_C	NA	Cambodia	Southeast Asia	2016	1	1	0.935	99.3976	69.325	Illumina
ERR1939352	PH1719_C	NA	Cambodia	Southeast Asia	2016	1	1	0.902	99.3976	51.88	Illumina
ERR1939353	PH1720_C	NA	Cambodia	Southeast Asia	2016	1	1	0.909	100	82.19	Illumina
ERR1939354	PH1721_C	NA	Cambodia	Southeast Asia	2016	1	1	0.975	99.3976	297.54	Illumina
ERR1939356	PH1723_C	NA	Cambodia	Southeast Asia	2016	1	1	0.964	100	100.255	Illumina
ERR1939359	PH1729_C	NA	Cambodia	Southeast Asia	2016	1	1	0.967	100	220.345	Illumina
ERR1939360	PH1730_C	NA	Cambodia	Southeast Asia	2016	1	1	0.942	100	372.32	Illumina
ERR1939361	PH1731_C	NA	Cambodia	Southeast Asia	2016	1	1	0.937	100	283.6	Illumina
ERR1939362	PH1732_C	NA	Cambodia	Southeast Asia	2016	1	1	0.972	100	375.585	Illumina
ERR1939363	PH1733_C	NA	Cambodia	Southeast Asia	2016	1	1	0.819	98.1928	15.895	Illumina
ERR1939364	PH1734_C	NA	Cambodia	Southeast Asia	2016	2	2	0.676	100	391.21	Illumina
ERR1939365	PG0607_C	NA	Cambodia	Southeast Asia	1993	1	1	0.952	100	1049.76	Illumina
ERR1939366	PG0608_C	NA	Cambodia	Southeast Asia	1993	1	1	0.975	100	1247.75	Illumina
ERR1939367	PG0609_C	NA	Cambodia	Southeast Asia	1993	2	1	0.96	100	1208.61	Illumina
ERR1939368	PG0610_C	NA	Cambodia	Southeast Asia	1993	1	1	0.958	100	1129.81	Illumina
ERR1939369	PG0611_C	NA	Cambodia	Southeast Asia	1993	1	1	0.97	100	1101.08	Illumina
ERR1939370	PA0900_CW	NA	Gambia	West Africa	2014	2	2	0.877	96.988	47.195	Illumina
ERR1939387	PA0916_CW	NA	Gambia	West Africa	2014	2	2	0.881	96.988	55.11	Illumina
ERR1939392	PA0899_CW	NA	Gambia	West Africa	2014	1	1	0.987	95.7831	56.68	Illumina
ERR1952391	PV0360_C	NA	Vietnam	Southeast Asia	2016	1	1	0.981	99.3976	270.315	Illumina
ERR1952392	PV0361_C	NA	Vietnam	Southeast Asia	2016	1	1	0.925	99.3976	73.57	Illumina
ERR1952393	PV0362_C	NA	Vietnam	Southeast Asia	2016	1	1	0.939	100	256.755	Illumina
ERR1952394	PV0363_C	NA	Vietnam	Southeast Asia	2016	1	1	0.974	100	256	Illumina
ERR1952395	PV0364_C	NA	Vietnam	Southeast Asia	2016	1	1	0.974	100	296.53	Illumina
ERR1952396	PV0365_C	NA	Vietnam	Southeast Asia	2016	1	1	0.966	99.3976	57.925	Illumina
ERR1952397	PV0366_C	NA	Vietnam	Southeast Asia	2016	1	1	0.974	100	267.905	Illumina
ERR1952398	PV0367_C	NA	Vietnam	Southeast Asia	2016	2	2	0.649	100	268.46	Illumina
ERR1952399	PV0368_C	NA	Vietnam	Southeast Asia	2016	1	1	0.952	100	192.74	Illumina
ERR1952400	PV0369_C	NA	Vietnam	Southeast Asia	2016	1	1	0.976	99.3976	211.145	Illumina
ERR1952401	PV0370_C	NA	Vietnam	Southeast Asia	2016	1	2	0.948	100	112.2	Illumina
ERR1952403	PV0372_C	NA	Vietnam	Southeast Asia	2016	1	1	0.972	100	267.23	Illumina
ERR1952404	PV0373_C	NA	Vietnam	Southeast Asia	2016	1	1	0.971	100	239.895	Illumina
ERR1952405	PV0374_C	NA	Vietnam	Southeast Asia	2016	2	2	0.585	100	283.55	Illumina
ERR1952406	PV0375_C	NA	Vietnam	Southeast Asia	2016	1	1	0.973	100	285.035	Illumina
ERR1952407	PV0376_C	NA	Vietnam	Southeast Asia	2016	1	1	0.974	100	262.595	Illumina
ERR1952408	PV0377_C	NA	Vietnam	Southeast Asia	2016	1	1	0.952	100	258.465	Illumina
ERR1952409	PV0378_C	NA	Vietnam	Southeast Asia	2016	1	1	0.968	100	102.465	Illumina
ERR1952410	PV0379_C	NA	Vietnam	Southeast Asia	2016	1	1	0.973	100	288.19	Illumina
ERR1952411	PV0380_C	NA	Vietnam	Southeast Asia	2016	2	2	0.582	100	313.68	Illumina
ERR1952412	PV0381_C	NA	Vietnam	Southeast Asia	2016	1	1	0.973	100	287.225	Illumina
ERR1952413	PV0382_C	NA	Vietnam	Southeast Asia	2016	1	1	0.972	100	247.29	Illumina
ERR1952414	PV0383_C	NA	Vietnam	Southeast Asia	2016	1	1	0.961	100	239.225	Illumina
ERR1952415	PV0384_C	NA	Vietnam	Southeast Asia	2016	1	1	0.973	100	270.285	Illumina
ERR1952416	PV0385_C	NA	Vietnam	Southeast Asia	2016	1	1	0.963	99.3976	54.035	Illumina
ERR1952417	PV0386_C	NA	Vietnam	Southeast Asia	2016	1	1	0.973	100	200.17	Illumina
ERR1952418	PV0387_C	NA	Vietnam	Southeast Asia	2016	1	1	0.978	99.3976	249.43	Illumina
ERR1952419	PV0388_C	NA	Vietnam	Southeast Asia	2016	1	1	0.967	100	173.17	Illumina
ERR1952420	PV0389_C	NA	Vietnam	Southeast Asia	2016	2	2	0.897	100	253.47	Illumina
ERR1952424	QE0484_C	NA	Laos	Southeast Asia	2015	1	1	0.978	99.3976	137.44	Illumina
ERR1952425	QE0485_C	NA	Laos	Southeast Asia	2015	1	1	0.98	100	291.51	Illumina
ERR1952426	QE0486_C	NA	Laos	Southeast Asia	2015	1	1	0.983	99.3976	293.39	Illumina
ERR1952427	QE0487_C	NA	Laos	Southeast Asia	2015	1	1	0.978	100	273.405	Illumina
ERR1952428	QE0488_C	NA	Laos	Southeast Asia	2015	1	1	0.975	99.3976	83.93	Illumina
ERR1952429	QE0489_C	NA	Laos	Southeast Asia	2015	1	1	0.983	100	245.865	Illumina
ERR1952430	QE0490_C	NA	Laos	Southeast Asia	2015	1	1	0.983	99.3976	293.79	Illumina
ERR1952431	QC0619_C	NA	Myanmar	Southeast Asia	2015	1	2	0.935	99.3976	229.1	Illumina
ERR1952432	QC0620_C	NA	Myanmar	Southeast Asia	2015	1	1	0.968	99.3976	98.905	Illumina
ERR1952433	QC0621_C	NA	Myanmar	Southeast Asia	2015	1	1	0.971	100	286.79	Illumina
ERR1952434	QC0622_C	NA	Myanmar	Southeast Asia	2015	1	1	0.972	100	203.865	Illumina
ERR1952435	QC0623_C	NA	Myanmar	Southeast Asia	2015	1	1	0.933	97.5904	22.98	Illumina
ERR1952436	QC0624_C	NA	Myanmar	Southeast Asia	2015	1	1	0.966	100	298.075	Illumina
ERR1952437	QC0625_C	NA	Myanmar	Southeast Asia	2015	1	1	0.972	100	213.285	Illumina
ERR1952438	QC0626_C	NA	Myanmar	Southeast Asia	2015	1	1	0.975	100	317.015	Illumina
ERR1952439	QC0627_C	NA	Myanmar	Southeast Asia	2015	1	1	0.973	100	228.515	Illumina
ERR1952440	QC0628_C	NA	Myanmar	Southeast Asia	2015	1	1	0.973	99.3976	101.215	Illumina
ERR1952441	QC0629_C	NA	Myanmar	Southeast Asia	2015	1	1	0.976	100	245.605	Illumina
ERR1952442	QC0630_C	NA	Myanmar	Southeast Asia	2015	1	1	0.978	100	144.145	Illumina
ERR1952445	QC0633_C	NA	Myanmar	Southeast Asia	2015	1	1	0.98	100	233.155	Illumina
ERR1952446	QC0634_C	NA	Myanmar	Southeast Asia	2015	1	1	0.983	100	299.81	Illumina
ERR1952447	QC0635_C	NA	Myanmar	Southeast Asia	2016	2	2	0.618	100	307.71	Illumina
ERR1952448	QC0636_C	NA	Myanmar	Southeast Asia	2016	1	1	0.978	100	292.895	Illumina
ERR1952449	QC0637_C	NA	Myanmar	Southeast Asia	2015	1	1	0.973	100	242.795	Illumina
ERR1952450	QC0638_C	NA	Myanmar	Southeast Asia	2015	1	1	0.953	100	287.82	Illumina
ERR1952451	QC0639_C	NA	Myanmar	Southeast Asia	2015	1	1	0.95	100	224.08	Illumina
ERR1952452	QC0640_C	NA	Myanmar	Southeast Asia	2015	2	2	0.737	100	196.15	Illumina
ERR1952454	QC0642_C	NA	Myanmar	Southeast Asia	2015	1	1	0.973	100	225.285	Illumina
ERR1952455	QC0643_C	NA	Myanmar	Southeast Asia	2015	1	1	0.927	100	241.56	Illumina
ERR1952456	QC0644_C	NA	Myanmar	Southeast Asia	2015	1	1	0.952	100	233.28	Illumina
ERR1952457	QC0645_C	NA	Myanmar	Southeast Asia	2015	1	1	0.953	100	157.735	Illumina
ERR1952458	QC0646_C	NA	Myanmar	Southeast Asia	2015	1	1	0.961	100	236.26	Illumina
ERR1952459	QC0647_C	NA	Myanmar	Southeast Asia	2015	1	1	0.956	100	242.645	Illumina
ERR1952460	QC0648_C	NA	Myanmar	Southeast Asia	2016	1	1	0.95	100	204.45	Illumina
ERR1952461	QC0649_C	NA	Myanmar	Southeast Asia	2016	1	1	0.972	100	162.495	Illumina
ERR1952463	PR0263_C	NA	Bangladesh	South Asia	2015	1	1	0.931	100	238.385	Illumina
ERR1952464	PR0264_C	NA	Bangladesh	South Asia	2015	1	2	0.752	100	288.61	Illumina
ERR1952465	PR0265_C	NA	Bangladesh	South Asia	2015	1	1	0.94	100	76.97	Illumina
ERR1952466	PR0266_C	NA	Bangladesh	South Asia	2015	2	2	0.636	100	220.18	Illumina
ERR1952467	PR0267_C	NA	Bangladesh	South Asia	2015	2	2	0.619	100	246.56	Illumina
ERR1952468	PR0268_C	NA	Bangladesh	South Asia	2015	1	1	0.963	100	219.945	Illumina
ERR1952470	PR0270_C	NA	Bangladesh	South Asia	2015	1	1	0.98	100	292.105	Illumina
ERR1952472	PR0272_C	NA	Bangladesh	South Asia	2015	2	1	0.922	100	295.155	Illumina
ERR1952473	PR0273_C	NA	Bangladesh	South Asia	2015	1	1	0.979	100	233.55	Illumina
ERR1952474	PR0274_C	NA	Bangladesh	South Asia	2015	1	1	0.979	100	227.735	Illumina
ERR1952475	PR0275_C	NA	Bangladesh	South Asia	2015	1	1	0.987	100	223.785	Illumina
ERR1952478	PR0278_C	NA	Bangladesh	South Asia	2015	1	1	0.953	100	258.36	Illumina
ERR1952479	PR0279_C	NA	Bangladesh	South Asia	2015	1	1	0.97	99.3976	139.34	Illumina
ERR1952480	PR0280_C	NA	Bangladesh	South Asia	2015	1	1	0.978	100	217.705	Illumina
ERR1952481	PR0281_C	NA	Bangladesh	South Asia	2015	1	1	0.958	100	272.755	Illumina
ERR1952482	PR0282_C	NA	Bangladesh	South Asia	2016	3	2	0.498	100	274.56	Illumina
ERR1952483	PR0283_C	NA	Bangladesh	South Asia	2016	1	1	0.976	100	281.675	Illumina
ERR1952484	PR0284_C	NA	Bangladesh	South Asia	2015	1	1	0.954	100	272.475	Illumina
ERR1952485	PR0285_C	NA	Bangladesh	South Asia	2015	3	2	0.692	100	289.09	Illumina
ERR1952486	PR0286_C	NA	Bangladesh	South Asia	2015	1	1	0.961	100	258.985	Illumina
ERR1952487	PR0287_C	NA	Bangladesh	South Asia	2015	2	2	0.82	100	294.645	Illumina
ERR1952488	PR0288_C	NA	Bangladesh	South Asia	2015	3	3	0.515	100	299.045	Illumina
ERR1952489	PR0289_C	NA	Bangladesh	South Asia	2015	2	2	0.887	100	279.94	Illumina
ERR1952490	PR0290_C	NA	Bangladesh	South Asia	2015	3	3	0.722	100	272.085	Illumina
ERR1952492	PR0292_C	NA	Bangladesh	South Asia	2015	1	1	0.966	100	189.115	Illumina
ERR1952493	PV0393_C	NA	Vietnam	Southeast Asia	2016	1	1	0.955	100	171.315	Illumina
ERR1952495	PV0395_C	NA	Vietnam	Southeast Asia	2016	1	1	0.923	100	256.16	Illumina
ERR1952496	PV0396_C	NA	Vietnam	Southeast Asia	2016	1	1	0.948	100	280.005	Illumina
ERR1952497	PV0397_C	NA	Vietnam	Southeast Asia	2016	1	1	0.948	100	266.88	Illumina
ERR1952499	PV0399_C	NA	Vietnam	Southeast Asia	2016	2	2	0.757	99.3976	117.175	Illumina
ERR1952500	PV0400_C	NA	Vietnam	Southeast Asia	2016	1	1	0.974	100	282.96	Illumina
ERR1952501	PV0401_C	NA	Vietnam	Southeast Asia	2016	1	2	0.776	99.3976	48.195	Illumina
ERR1952502	PV0402_C	NA	Vietnam	Southeast Asia	2016	1	1	0.946	100	155.8	Illumina
ERR1952503	PV0403_C	NA	Vietnam	Southeast Asia	2016	1	1	0.818	99.3976	54.66	Illumina
ERR1952504	PH1753_C	NA	Cambodia	Southeast Asia	2015	2	2	0.654	100	286.695	Illumina
ERR1952505	PH1754_C	NA	Cambodia	Southeast Asia	2015	2	2	0.736	100	264.52	Illumina
ERR1952507	PH1756_C	NA	Cambodia	Southeast Asia	2015	1	1	0.958	100	252.15	Illumina
ERR1952510	PH1759_C	NA	Cambodia	Southeast Asia	2015	1	1	0.968	100	282.645	Illumina
ERR1952511	PH1760_C	NA	Cambodia	Southeast Asia	2015	2	2	0.756	100	295.87	Illumina
ERR1952515	PH1764_C	NA	Cambodia	Southeast Asia	2015	1	1	0.967	100	248.425	Illumina
ERR1952516	PH1765_C	NA	Cambodia	Southeast Asia	2015	1	1	0.97	100	274.045	Illumina
ERR1952517	PH1766_C	NA	Cambodia	Southeast Asia	2015	1	2	0.888	100	300.86	Illumina
ERR1952518	PH1767_C	NA	Cambodia	Southeast Asia	2015	1	1	0.956	100	197.425	Illumina
ERR1952519	PH1768_C	NA	Cambodia	Southeast Asia	2015	1	1	0.981	100	341.38	Illumina
ERR1952529	PD1582_C	NA	Thailand	Southeast Asia	2015	1	1	0.911	100	156.73	Illumina
ERR1952536	PD1589_C	NA	Thailand	Southeast Asia	2015	1	1	0.966	100	319.26	Illumina
ERR2000582	QW0127_CW	NA	Gabon	Central Africa	2014	1	1	0.95	100	99.35	Illumina
ERR2020755	PM0695_CW	NA	Mali	West Africa	2014	1	1	0.957	100	110.74	Illumina
ERR2020758	PM0696_CW	NA	Mali	West Africa	2014	1	1	0.985	100	95.02	Illumina
ERR2020759	PM0711_CW	NA	Mali	West Africa	2014	2	2	0.637	100	70.83	Illumina
ERR2020763	PM0723_CW	NA	Mali	West Africa	2014	2	2	0.662	100	101.99	Illumina
ERR2020764	PM0700_CW	NA	Mali	West Africa	2014	2	3	0.478	100	76.655	Illumina
ERR2020765	PM0714_CW	NA	Mali	West Africa	2014	1	1	0.968	100	86.025	Illumina
ERR2020766	PM0724_CW	NA	Mali	West Africa	2014	1	2	0.919	100	93.15	Illumina
ERR2020768	PM0716_CW	NA	Mali	West Africa	2014	1	2	0.894	94.5783	47.275	Illumina
ERR2020769	PM0725_CW	NA	Mali	West Africa	2014	1	1	0.981	99.3976	52.135	Illumina
ERR2020771	PM0718_CW	NA	Mali	West Africa	2014	1	1	0.979	100	102.04	Illumina
ERR2020773	PM0704_CW	NA	Mali	West Africa	2014	1	1	0.968	100	99.845	Illumina
ERR2020774	PM0719_CW	NA	Mali	West Africa	2014	1	1	0.982	100	117.715	Illumina
ERR2020775	PM0727_CW	NA	Mali	West Africa	2014	1	2	0.735	100	119.93	Illumina
ERR2020776	PM0705_CW	NA	Mali	West Africa	2014	1	1	0.953	98.7952	77.855	Illumina
ERR2020780	PM0744_CW	NA	Mali	West Africa	2014	1	1	0.976	100	117.96	Illumina
ERR2020781	PM0758_CW	NA	Mali	West Africa	2014	2	2	0.629	100	122.145	Illumina
ERR2020783	PM0745_CW	NA	Mali	West Africa	2014	3	3	0.457	100	124.465	Illumina
ERR2020784	PM0759_CW	NA	Mali	West Africa	2014	2	3	0.438	100	94.93	Illumina
ERR2020785	PM0733_CW	NA	Mali	West Africa	2014	2	2	0.858	100	85.275	Illumina
ERR2020786	PM0746_CW	NA	Mali	West Africa	2014	2	3	0.723	100	98.485	Illumina
ERR2020788	PM0735_CW	NA	Mali	West Africa	2014	1	1	0.905	99.3976	85.27	Illumina
ERR2020789	PM0748_CW	NA	Mali	West Africa	2014	2	2	0.764	100	54.69	Illumina
ERR2020791	PM0738_CW	NA	Mali	West Africa	2014	1	1	0.947	100	120.435	Illumina
ERR2020792	PM0752_CW	NA	Mali	West Africa	2014	1	2	0.826	94.5783	60.435	Illumina
ERR2020793	PM0763_CW	NA	Mali	West Africa	2014	1	2	0.9	100	94.585	Illumina
ERR2020795	PM0753_CW	NA	Mali	West Africa	2014	1	2	0.776	100	132.125	Illumina
ERR2020800	PM0743_CW	NA	Mali	West Africa	2014	2	2	0.796	100	113.605	Illumina
ERR2020801	PM0755_CW	NA	Mali	West Africa	2014	1	1	0.889	100	144.405	Illumina
ERR2020802	PM0766_CW	NA	Mali	West Africa	2014	1	1	0.885	100	96.565	Illumina
ERR2020811	PM0803_CW	NA	Mali	West Africa	2014	3	3	0.591	100	149.915	Illumina
ERR2020813	PM0788_CW	NA	Mali	West Africa	2014	1	1	0.969	100	120.475	Illumina
ERR2020815	PM0774_CW	NA	Mali	West Africa	2014	2	2	0.803	100	106.315	Illumina
ERR2020816	PM0791_CW	NA	Mali	West Africa	2014	1	1	0.972	100	160.59	Illumina
ERR2020817	PM0775_CW	NA	Mali	West Africa	2014	1	1	0.982	100	100.205	Illumina
ERR2020818	PM0793_CW	NA	Mali	West Africa	2014	1	2	0.906	95.7831	78.63	Illumina
ERR2020820	PM0794_CW	NA	Mali	West Africa	2014	1	1	0.977	100	121.045	Illumina
ERR2020821	PM0777_CW	NA	Mali	West Africa	2014	2	1	0.968	100	147.625	Illumina
ERR2094466	SPT16851	NA	Benin	West Africa	2016	2	2	0.917	100	337.145	Illumina
ERR2094467	SPT16843	NA	Benin	West Africa	2016	2	2	0.75	100	265.67	Illumina
ERR2094468	SPT16850	NA	Benin	West Africa	2016	2	2	0.622	100	190.335	Illumina
ERR2094469	SPT16840	NA	Benin	West Africa	2016	1	1	0.937	100	185.79	Illumina
ERR2094470	SPT16849	NA	Benin	West Africa	2016	1	1	0.976	100	270.515	Illumina
ERR2094471	SPT16839	NA	Benin	West Africa	2016	2	2	0.689	100	122.68	Illumina
ERR2094472	SPT16848	NA	Benin	West Africa	2016	1	1	0.967	100	365.9	Illumina
ERR2094473	SPT16838	NA	Benin	West Africa	2016	2	2	0.667	100	331.33	Illumina
ERR2094474	SPT16847	NA	Benin	West Africa	2016	2	2	0.833	99.3976	101.055	Illumina
ERR2094475	SPT16846	NA	Benin	West Africa	2016	1	1	0.973	100	329.62	Illumina
ERR2094476	SPT16845	NA	Benin	West Africa	2016	2	2	0.746	100	317.56	Illumina
ERR2094479	SPT16823	NA	Benin	West Africa	2016	2	2	0.733	100	125.66	Illumina
ERR2094481	SPT16831	NA	Benin	West Africa	2016	1	2	0.801	100	123.65	Illumina
ERR2094483	SPT16813	NA	Benin	West Africa	2016	1	2	0.93	98.7952	94.075	Illumina
ERR2094484	SPT16830	NA	Benin	West Africa	2016	1	1	0.869	100	114.55	Illumina
ERR2094485	SPT16821	NA	Benin	West Africa	2016	1	2	0.733	100	105.14	Illumina
ERR2094486	SPT16812	NA	Benin	West Africa	2016	1	2	0.789	100	119.995	Illumina
ERR2094487	SPT16829	NA	Benin	West Africa	2016	1	1	0.954	100	121.65	Illumina
ERR2094489	SPT16811	NA	Benin	West Africa	2016	2	2	0.751	100	118.615	Illumina
ERR2094490	SPT16837	NA	Benin	West Africa	2016	2	2	0.793	100	91.285	Illumina
ERR2094491	SPT16828	NA	Benin	West Africa	2016	1	1	0.955	100	153.5	Illumina
ERR2094492	SPT16819	NA	Benin	West Africa	2016	1	1	0.983	100	167.885	Illumina
ERR2094493	SPT16836	NA	Benin	West Africa	2016	1	1	0.943	99.3976	124.83	Illumina
ERR2094494	SPT16827	NA	Benin	West Africa	2016	2	2	0.706	99.3976	70.29	Illumina
ERR2094495	SPT16818	NA	Benin	West Africa	2016	1	2	0.838	100	119.84	Illumina
ERR2094496	SPT16835	NA	Benin	West Africa	2016	3	3	0.466	100	137.32	Illumina
ERR2094497	SPT16826	NA	Benin	West Africa	2016	1	1	0.979	100	158.02	Illumina
ERR2094498	SPT16817	NA	Benin	West Africa	2016	1	1	0.975	100	206.15	Illumina
ERR2094499	SPT16834	NA	Benin	West Africa	2016	1	1	0.97	99.3976	84.015	Illumina
ERR2094500	SPT16824	NA	Benin	West Africa	2016	1	2	0.86	74.0964	23.095	Illumina
ERR2094501	SPT16816	NA	Benin	West Africa	2016	1	1	0.985	100	199	Illumina
ERR2094503	SPT16795	NA	Benin	West Africa	2016	2	2	0.604	100	132.385	Illumina
ERR2094505	SPT16804	NA	Benin	West Africa	2016	2	2	0.598	100	173.23	Illumina
ERR2094508	SPT16803	NA	Benin	West Africa	2016	1	1	0.94	100	134.23	Illumina
ERR2094509	SPT16793	NA	Benin	West Africa	2016	1	1	0.978	100	142.69	Illumina
ERR2094511	SPT16800	NA	Benin	West Africa	2016	1	1	0.837	100	61.915	Illumina
ERR2094512	SPT16790	NA	Benin	West Africa	2016	2	2	0.651	100	126.925	Illumina
ERR2094513	SPT16782	NA	Benin	West Africa	2016	1	1	0.978	100	155.135	Illumina
ERR2094515	SPT16799	NA	Benin	West Africa	2016	2	2	0.684	95.1807	21.09	Illumina
ERR2094516	SPT16789	NA	Benin	West Africa	2016	2	2	0.67	100	180.65	Illumina
ERR2094518	SPT16798	NA	Benin	West Africa	2016	1	2	0.696	99.3976	105.48	Illumina
ERR2094519	SPT16788	NA	Benin	West Africa	2016	1	1	0.978	100	173.14	Illumina
ERR2094520	SPT16807	NA	Benin	West Africa	2016	1	1	0.982	100	164.23	Illumina
ERR2094522	SPT16787	NA	Benin	West Africa	2016	2	3	0.613	100	184.4	Illumina
ERR2094523	SPT16806	NA	Benin	West Africa	2016	1	1	0.981	100	138.905	Illumina
ERR2094530	SPT16767	NA	Benin	West Africa	2016	2	2	0.717	100	169.64	Illumina
ERR2094531	SPT16759	NA	Benin	West Africa	2016	1	1	0.98	100	161.445	Illumina
ERR2094533	SPT16766	NA	Benin	West Africa	2016	1	1	0.975	96.3855	39.685	Illumina
ERR2094545	SPT16771	NA	Benin	West Africa	2016	2	2	0.705	100	162.305	Illumina
ERR2094546	SPT16762	NA	Benin	West Africa	2016	2	2	0.615	100	110.435	Illumina
ERR2094547	SPT16778	NA	Benin	West Africa	2016	1	1	0.989	100	175.015	Illumina
ERR2094551	SPT16747	NA	Benin	West Africa	2016	1	1	0.982	99.3976	143.25	Illumina
ERR2094553	SPT16755	NA	Benin	West Africa	2016	1	1	0.948	98.7952	186.795	Illumina
ERR2094557	SPT16745	NA	Benin	West Africa	2016	1	1	0.962	98.1928	94.67	Illumina
ERR2094558	SPT16734	NA	Benin	West Africa	2016	1	1	0.985	99.3976	227.545	Illumina
ERR2094559	SPT16753	NA	Benin	West Africa	2016	1	1	0.979	98.1928	177.575	Illumina
ERR2094563	SPT16742	NA	Benin	West Africa	2016	1	1	0.975	99.3976	159.05	Illumina
ERR2094568	SPT16738	NA	Benin	West Africa	2016	1	1	0.983	99.3976	175.31	Illumina
ERR2094569	SPT16730	NA	Benin	West Africa	2016	1	1	0.973	99.3976	154.89	Illumina
ERR2094571	SPT16737	NA	Benin	West Africa	2016	1	1	0.977	98.7952	163.29	Illumina
ERR2094574	SPT16720	NA	Benin	West Africa	2016	1	1	0.97	99.3976	182.455	Illumina
ERR2094575	SPT16711	NA	Benin	West Africa	2016	1	1	0.948	98.1928	121.45	Illumina
ERR2094577	SPT16719	NA	Benin	West Africa	2016	1	1	0.924	96.3855	40.91	Illumina
ERR2094578	SPT16710	NA	Benin	West Africa	2016	1	1	0.954	87.9518	18.04	Illumina
ERR2094579	SPT16726	NA	Benin	West Africa	2016	1	1	0.975	98.1928	65.425	Illumina
ERR2094581	SPT16709	NA	Benin	West Africa	2016	1	1	0.955	97.5904	46.015	Illumina
ERR2094583	SPT16716	NA	Benin	West Africa	2016	1	1	0.957	99.3976	219.605	Illumina
ERR2094586	SPT16715	NA	Benin	West Africa	2016	1	1	0.975	98.7952	102.48	Illumina
ERR2094587	SPT16707	NA	Benin	West Africa	2016	1	1	0.976	98.7952	50.03	Illumina
ERR2094588	SPT16723	NA	Benin	West Africa	2016	1	1	0.979	98.7952	127.48	Illumina
ERR2094597	SPT16703	NA	Benin	West Africa	2016	2	2	0.62	97.5904	57.455	Illumina
ERR2094601	SPT16694	NA	Benin	West Africa	2016	1	1	0.977	98.1928	94.33	Illumina
ERR2094602	SPT16686	NA	Benin	West Africa	2016	1	1	0.975	98.1928	139.44	Illumina
ERR2094605	SPT16685	NA	Benin	West Africa	2016	1	1	0.973	100	167.64	Illumina
ERR2094606	SPT16700	NA	Benin	West Africa	2016	1	1	0.983	99.3976	107.185	Illumina
ERR2094608	SPT16684	NA	Benin	West Africa	2016	2	2	0.756	78.9157	12.775	Illumina
ERR2094609	SPT16699	NA	Benin	West Africa	2016	1	1	0.978	96.3855	39.14	Illumina
ERR2094610	SPT16691	NA	Benin	West Africa	2016	1	1	0.823	70.4819	9.27	Illumina
ERR2094618	SPT16696	NA	Benin	West Africa	2016	1	1	0.965	95.7831	42.515	Illumina
ERR2094620	SPT16680	NA	Benin	West Africa	2016	2	2	0.725	99.3976	167.765	Illumina
ERR2094623	SPT16662	NA	Benin	West Africa	2016	1	1	0.979	100	164.895	Illumina
ERR2094625	SPT16669	NA	Benin	West Africa	2016	1	1	0.974	100	182.94	Illumina
ERR2094627	SPT16676	NA	Benin	West Africa	2016	1	1	0.982	100	183.355	Illumina
ERR2094634	SPT16666	NA	Benin	West Africa	2016	1	1	0.987	100	163.66	Illumina
ERR2094635	SPT16658	NA	Benin	West Africa	2016	1	1	0.979	100	146.4	Illumina
ERR2094639	SPT16672	NA	Benin	West Africa	2016	1	2	0.845	100	114.62	Illumina
ERR2094644	SPT16654	NA	Benin	West Africa	2016	1	1	0.984	100	193.205	Illumina
ERR2094647	SPT16605	NA	Benin	West Africa	2016	1	2	0.927	100	136.04	Illumina
ERR2094648	SPT16622	NA	Benin	West Africa	2016	1	1	0.985	100	144.32	Illumina
ERR2094649	SPT16614	NA	Benin	West Africa	2016	1	1	0.969	100	91.075	Illumina
ERR2094650	SPT16604	NA	Benin	West Africa	2016	1	2	0.923	100	122.545	Illumina
ERR2094652	SPT16612	NA	Benin	West Africa	2016	1	1	0.967	100	154.92	Illumina
ERR2094658	SPT16609	NA	Benin	West Africa	2016	2	2	0.913	65.6627	17.18	Illumina
ERR2094659	SPT16601	NA	Benin	West Africa	2016	2	3	0.439	100	142.515	Illumina
ERR2094660	SPT16618	NA	Benin	West Africa	2016	1	1	0.96	100	154.025	Illumina
ERR2094663	SPT16617	NA	Benin	West Africa	2016	1	2	0.918	100	62.55	Illumina
ERR2094665	SPT16598	NA	Benin	West Africa	2016	1	1	0.936	98.1928	50.445	Illumina
ERR2094668	SPT16597	NA	Benin	West Africa	2016	1	1	0.965	100	127.56	Illumina
ERR2193329	SPT16633	NA	Benin	West Africa	2016	1	1	0.98	100	138.795	Illumina
ERR2193334	SPT16642	NA	Benin	West Africa	2016	2	2	0.679	100	71.785	Illumina
ERR2193335	SPT16630	NA	Benin	West Africa	2016	1	1	0.963	100	98.605	Illumina
ERR2193340	SPT16638	NA	Benin	West Africa	2016	1	2	0.835	100	155.315	Illumina
ERR2193341	SPT16628	NA	Benin	West Africa	2016	1	1	0.964	100	143.96	Illumina
ERR2193345	SPT16647	NA	Benin	West Africa	2016	1	1	0.988	100	84.16	Illumina
ERR2193348	SPT16646	NA	Benin	West Africa	2016	2	3	0.608	100	171.2	Illumina
ERR2193354	SPT16691	NA	Benin	West Africa	2016	2	2	0.794	88.5542	16.24	Illumina
ERR2193355	SPT16699	NA	Benin	West Africa	2016	1	1	0.979	100	58.89	Illumina
ERR2193356	SPT16707	NA	Benin	West Africa	2016	1	1	0.977	98.7952	55.99	Illumina
ERR2193358	SPT16700	NA	Benin	West Africa	2016	1	1	0.984	100	141.12	Illumina
ERR2193362	SPT16709	NA	Benin	West Africa	2016	1	1	0.962	100	74.62	Illumina
ERR2193363	SPT16694	NA	Benin	West Africa	2016	1	1	0.983	100	103.335	Illumina
ERR2193365	SPT16710	NA	Benin	West Africa	2016	1	1	0.962	98.1928	35.195	Illumina
ERR2193367	SPT16703	NA	Benin	West Africa	2016	2	2	0.601	100	81.17	Illumina
ERR2193368	SPT16711	NA	Benin	West Africa	2016	1	1	0.982	100	136.22	Illumina
ERR2193369	SPT16696	NA	Benin	West Africa	2016	1	1	0.976	99.3976	57.955	Illumina
ERR2193377	SPT16730	NA	Benin	West Africa	2016	1	1	0.973	100	103.09	Illumina
ERR2193378	SPT16715	NA	Benin	West Africa	2016	1	1	0.974	100	106.675	Illumina
ERR2193379	SPT16723	NA	Benin	West Africa	2016	1	1	0.98	100	99.61	Illumina
ERR2193381	SPT16716	NA	Benin	West Africa	2016	1	1	0.955	100	166.43	Illumina
ERR2193387	SPT16718	NA	Benin	West Africa	2016	1	1	0.983	100	114.445	Illumina
ERR2193388	SPT16726	NA	Benin	West Africa	2016	1	1	0.984	100	77.62	Illumina
ERR2193389	SPT16734	NA	Benin	West Africa	2016	1	1	0.985	100	187.57	Illumina
ERR2193390	SPT16719	NA	Benin	West Africa	2016	1	1	0.979	99.3976	56.365	Illumina
ERR2193393	SPT16720	NA	Benin	West Africa	2016	1	1	0.974	100	139.285	Illumina
ERR2193398	SPT16737	NA	Benin	West Africa	2016	1	1	0.98	100	131.815	Illumina
ERR2193399	SPT16738	NA	Benin	West Africa	2016	1	1	0.983	100	152.155	Illumina
ERR2193402	SPT16739	NA	Benin	West Africa	2016	1	1	0.983	100	80.8	Illumina
ERR2193403	SPT16747	NA	Benin	West Africa	2016	1	1	0.979	100	137.23	Illumina
ERR2193404	SPT16755	NA	Benin	West Africa	2016	1	1	0.95	100	145.625	Illumina
ERR2193405	SPT16748	NA	Benin	West Africa	2016	1	1	0.946	98.7952	47.745	Illumina
ERR2193409	SPT16742	NA	Benin	West Africa	2016	1	1	0.972	100	172.51	Illumina
ERR2193413	SPT16759	NA	Benin	West Africa	2016	1	1	0.975	100	137.925	Illumina
ERR2193414	SPT16744	NA	Benin	West Africa	2016	1	1	0.965	100	198.945	Illumina
ERR2193417	SPT16745	NA	Benin	West Africa	2016	1	1	0.964	100	118.725	Illumina
ERR2193418	SPT16753	NA	Benin	West Africa	2016	1	1	0.978	100	174.145	Illumina
ERR2193420	SPT16762	NA	Benin	West Africa	2016	2	2	0.621	100	91.62	Illumina
ERR2193422	SPT16778	NA	Benin	West Africa	2016	1	1	0.988	100	140.53	Illumina
ERR2193424	SPT16771	NA	Benin	West Africa	2016	2	2	0.706	100	127.885	Illumina
ERR2193432	SPT16766	NA	Benin	West Africa	2016	1	1	0.981	96.988	34.17	Illumina
ERR2193434	SPT16782	NA	Benin	West Africa	2016	1	1	0.978	100	159.835	Illumina
ERR2193435	SPT16767	NA	Benin	West Africa	2016	2	2	0.716	100	181.53	Illumina
ERR2193438	SPT16768	NA	Benin	West Africa	2016	2	2	0.679	100	173.01	Illumina
ERR2245594	SPT12526	NA	Ghana	West Africa	2016	2	2	0.761	96.988	31.98	Illumina
ERR2245595	SPT12563	NA	Ghana	West Africa	2016	1	2	0.735	92.1687	22.14	Illumina
ERR2245597	SPT12555	NA	Ghana	West Africa	2016	2	2	0.911	87.3494	21.69	Illumina
ERR2245602	SPT12580	NA	Ghana	West Africa	2016	1	1	0.911	92.1687	28.095	Illumina
ERR2245603	SPT12523	NA	Ghana	West Africa	2016	1	1	0.942	100	61.91	Illumina
ERR2245604	SPT12576	NA	Ghana	West Africa	2016	1	1	0.98	100	77.1	Illumina
ERR2245605	SPT12544	NA	Ghana	West Africa	2016	1	2	0.832	83.7349	22.625	Illumina
ERR2245607	SPT12578	NA	Ghana	West Africa	2016	1	1	0.954	98.1928	55.115	Illumina
ERR2245609	SPT12579	NA	Ghana	West Africa	2016	3	3	0.464	97.5904	50.34	Illumina
ERR2245611	SPT12560	NA	Ghana	West Africa	2016	2	2	0.764	100	101.735	Illumina
ERR2245612	SPT12581	NA	Ghana	West Africa	2016	4	3	0.645	90.3614	30.815	Illumina
ERR2245615	SPT12583	NA	Ghana	West Africa	2016	1	3	0.706	98.7952	56.86	Illumina
ERR2274763	SPT15174	NA	Ghana	West Africa	2016	1	1	0.986	98.7952	51.925	Illumina
ERR2274764	SPT15183	NA	Ghana	West Africa	2016	1	2	0.892	99.3976	37.87	Illumina
ERR2274765	SPT15191	NA	Ghana	West Africa	2017	1	2	0.719	95.1807	36.955	Illumina
ERR2274766	SPT15175	NA	Ghana	West Africa	2016	1	1	0.986	97.5904	51.125	Illumina
ERR2274768	SPT15192	NA	Ghana	West Africa	2016	1	1	0.979	93.9759	27.29	Illumina
ERR2274769	SPT15176	NA	Ghana	West Africa	2016	1	1	0.968	99.3976	57.395	Illumina
ERR2274770	SPT15185	NA	Ghana	West Africa	2016	1	1	0.984	98.7952	47.845	Illumina
ERR2274771	SPT15193	NA	Ghana	West Africa	2016	1	1	0.966	98.7952	56.33	Illumina
ERR2274772	SPT15177	NA	Ghana	West Africa	2016	2	2	0.646	100	106.14	Illumina
ERR2274773	SPT15186	NA	Ghana	West Africa	2017	2	2	0.793	84.3373	21.32	Illumina
ERR2274774	SPT15194	NA	Ghana	West Africa	2016	1	1	0.978	100	104.83	Illumina
ERR2274775	SPT15178	NA	Ghana	West Africa	2017	1	1	0.963	99.3976	67.895	Illumina
ERR2274776	SPT15187	NA	Ghana	West Africa	2016	2	3	0.762	89.759	29.52	Illumina
ERR2274777	SPT15195	NA	Ghana	West Africa	2016	3	3	0.45	98.7952	59.22	Illumina
ERR2274778	SPT15180	NA	Ghana	West Africa	2016	1	2	0.646	94.5783	27.335	Illumina
ERR2274781	SPT15181	NA	Ghana	West Africa	2016	1	1	0.986	100	37.15	Illumina
ERR2274783	SPT15197	NA	Ghana	West Africa	2016	1	1	0.981	87.9518	22.38	Illumina
ERR2274784	SPT15182	NA	Ghana	West Africa	2017	1	1	0.968	92.1687	27.295	Illumina
ERR2274785	SPT15190	NA	Ghana	West Africa	2017	1	1	0.96	99.3976	69.69	Illumina
ERR2274786	SPT15198	NA	Ghana	West Africa	2016	2	2	0.653	89.759	19.605	Illumina
ERR2274787	SPT15199	NA	Ghana	West Africa	2016	2	2	0.617	99.3976	77.745	Illumina
ERR2274788	SPT15207	NA	Ghana	West Africa	2016	1	1	0.99	99.3976	74.38	Illumina
ERR2274790	SPT15200	NA	Ghana	West Africa	2016	1	1	0.971	99.3976	59.585	Illumina
ERR2274791	SPT15208	NA	Ghana	West Africa	2016	3	3	0.369	100	76.355	Illumina
ERR2274792	SPT15216	NA	Ghana	West Africa	2017	1	1	0.981	97.5904	52.445	Illumina
ERR2274793	SPT15201	NA	Ghana	West Africa	2016	3	3	0.568	100	103.55	Illumina
ERR2274794	SPT15209	NA	Ghana	West Africa	2016	1	1	0.962	100	77.09	Illumina
ERR2274795	SPT15217	NA	Ghana	West Africa	2016	2	2	0.777	99.3976	69.565	Illumina
ERR2274796	SPT15202	NA	Ghana	West Africa	2017	1	1	0.928	100	87.26	Illumina
ERR2274797	SPT15210	NA	Ghana	West Africa	2016	1	1	0.918	97.5904	50.845	Illumina
ERR2274798	SPT15218	NA	Ghana	West Africa	2016	1	2	0.662	99.3976	52.74	Illumina
ERR2274799	SPT15203	NA	Ghana	West Africa	2016	1	1	0.939	98.1928	41.61	Illumina
ERR2274800	SPT15211	NA	Ghana	West Africa	2017	1	1	0.976	99.3976	87.735	Illumina
ERR2274801	SPT15219	NA	Ghana	West Africa	2016	1	1	0.987	97.5904	48.635	Illumina
ERR2274802	SPT15204	NA	Ghana	West Africa	2016	2	2	0.713	96.988	55.435	Illumina
ERR2274803	SPT15212	NA	Ghana	West Africa	2016	2	3	0.45	100	82.205	Illumina
ERR2274804	SPT15220	NA	Ghana	West Africa	2016	1	1	0.974	99.3976	64.88	Illumina
ERR2274805	SPT15205	NA	Ghana	West Africa	2017	2	3	0.399	98.7952	65.145	Illumina
ERR2274806	SPT15213	NA	Ghana	West Africa	2016	1	1	0.985	100	73.505	Illumina
ERR2274807	SPT15221	NA	Ghana	West Africa	2016	2	2	0.632	95.7831	36.61	Illumina
ERR2274808	SPT15206	NA	Ghana	West Africa	2016	1	1	0.972	94.5783	27.875	Illumina
ERR2274809	SPT15214	NA	Ghana	West Africa	2016	1	1	0.975	96.3855	40.655	Illumina
ERR2274810	SPT15222	NA	Ghana	West Africa	2016	2	2	0.783	81.9277	19.455	Illumina
ERR2274811	SPT15223	NA	Ghana	West Africa	2016	1	2	0.519	99.3976	45.075	Illumina
ERR2274812	SPT15231	NA	Ghana	West Africa	2016	1	1	0.983	100	89.78	Illumina
ERR2274813	SPT15239	NA	Ghana	West Africa	2016	2	1	0.835	96.3855	35.175	Illumina
ERR2274814	SPT15224	NA	Ghana	West Africa	2016	1	1	0.978	94.5783	42.485	Illumina
ERR2274815	SPT15232	NA	Ghana	West Africa	2016	3	3	0.425	96.3855	38.03	Illumina
ERR2274816	SPT15240	NA	Ghana	West Africa	2017	2	1	0.985	84.9398	22.77	Illumina
ERR2274817	SPT15225	NA	Ghana	West Africa	2016	1	1	0.981	95.7831	40.98	Illumina
ERR2274818	SPT15233	NA	Ghana	West Africa	2016	1	1	0.979	96.988	39.535	Illumina
ERR2274819	SPT15241	NA	Ghana	West Africa	2016	1	1	0.979	99.3976	49.1	Illumina
ERR2274820	SPT15226	NA	Ghana	West Africa	2016	1	1	0.987	98.1928	44.715	Illumina
ERR2274821	SPT15234	NA	Ghana	West Africa	2017	1	1	0.978	98.7952	55.605	Illumina
ERR2274822	SPT15242	NA	Ghana	West Africa	2016	1	1	0.975	99.3976	83.435	Illumina
ERR2274823	SPT15227	NA	Ghana	West Africa	2016	1	1	0.983	92.7711	37.03	Illumina
ERR2274824	SPT15235	NA	Ghana	West Africa	2017	1	1	0.98	91.5663	34.875	Illumina
ERR2274825	SPT15243	NA	Ghana	West Africa	2016	1	1	0.984	99.3976	64.485	Illumina
ERR2274826	SPT15228	NA	Ghana	West Africa	2016	2	2	0.869	98.7952	64.34	Illumina
ERR2274827	SPT15236	NA	Ghana	West Africa	2016	2	1	0.982	98.1928	50.57	Illumina
ERR2274828	SPT15244	NA	Ghana	West Africa	2016	1	1	0.964	99.3976	68.35	Illumina
ERR2274829	SPT15229	NA	Ghana	West Africa	2016	1	2	0.817	98.1928	46.185	Illumina
ERR2274830	SPT15237	NA	Ghana	West Africa	2016	1	2	0.854	99.3976	70.975	Illumina
ERR2274831	SPT15245	NA	Ghana	West Africa	2016	1	1	0.964	98.7952	61.83	Illumina
ERR2274832	SPT15230	NA	Ghana	West Africa	2016	1	1	0.978	100	58.795	Illumina
ERR2274834	SPT15246	NA	Ghana	West Africa	2017	1	2	0.987	96.3855	33.945	Illumina
ERR2274835	SPT15247	NA	Ghana	West Africa	2017	2	2	0.736	92.1687	23.41	Illumina
ERR2274837	SPT15263	NA	Ghana	West Africa	2017	1	1	0.977	98.1928	44.22	Illumina
ERR2274838	SPT15248	NA	Ghana	West Africa	2016	2	1	0.905	76.506	13.76	Illumina
ERR2274839	SPT15256	NA	Ghana	West Africa	2016	1	1	0.982	93.3735	30.225	Illumina
ERR2274840	SPT15264	NA	Ghana	West Africa	2016	1	1	0.985	89.1566	18.01	Illumina
ERR2274841	SPT15249	NA	Ghana	West Africa	2017	1	1	0.983	96.3855	37.965	Illumina
ERR2274842	SPT15257	NA	Ghana	West Africa	2017	2	2	0.83	98.7952	43.05	Illumina
ERR2274843	SPT15265	NA	Ghana	West Africa	2016	1	1	0.979	100	41.645	Illumina
ERR2274844	SPT15250	NA	Ghana	West Africa	2016	1	2	0.86	89.1566	21.415	Illumina
ERR2274845	SPT15258	NA	Ghana	West Africa	2017	1	1	0.985	94.5783	24.485	Illumina
ERR2274847	SPT15251	NA	Ghana	West Africa	2016	1	2	0.878	100	57.075	Illumina
ERR2274848	SPT15259	NA	Ghana	West Africa	2016	2	2	0.584	94.5783	32.275	Illumina
ERR2274849	SPT15252	NA	Ghana	West Africa	2017	2	2	0.827	100	77.35	Illumina
ERR2274850	SPT15260	NA	Ghana	West Africa	2016	2	2	0.804	93.3735	29.9	Illumina
ERR2274851	SPT15253	NA	Ghana	West Africa	2017	3	4	0.448	96.3855	37.115	Illumina
ERR2274852	SPT15261	NA	Ghana	West Africa	2016	1	1	0.983	98.7952	35.19	Illumina
ERR2274853	SPT15254	NA	Ghana	West Africa	2016	1	1	0.73	92.1687	26.25	Illumina
ERR2274854	SPT15262	NA	Ghana	West Africa	2016	1	1	0.976	83.1325	10.765	Illumina
ERR2299376	PA1313_Cw	NA	Gambia	West Africa	2015	1	1	0.975	100	92.815	Illumina
ERR2299377	PA1321_Cw	NA	Gambia	West Africa	2015	1	2	0.872	100	79.77	Illumina
ERR2299378	PA1331_Cw	NA	Gambia	West Africa	2015	1	2	0.809	100	105.49	Illumina
ERR2299380	PA1323_Cw	NA	Gambia	West Africa	2015	1	1	0.931	99.3976	47.47	Illumina
ERR2299381	PA1332_Cw	NA	Gambia	West Africa	2015	2	1	0.929	100	120.225	Illumina
ERR2299382	PA1315_Cw	NA	Gambia	West Africa	2015	1	2	0.811	100	61.79	Illumina
ERR2299383	PA1324_Cw	NA	Gambia	West Africa	2015	1	1	0.952	100	163.545	Illumina
ERR2299384	PA1316_Cw	NA	Gambia	West Africa	2015	1	1	0.952	100	140.755	Illumina
ERR2299385	PA1326_Cw	NA	Gambia	West Africa	2015	2	2	0.761	100	109.39	Illumina
ERR2299386	PA1317_Cw	NA	Gambia	West Africa	2015	1	1	0.974	100	202.91	Illumina
ERR2299388	PA1318_Cw	NA	Gambia	West Africa	2015	1	1	0.974	100	224.775	Illumina
ERR2299389	PA1328_Cw	NA	Gambia	West Africa	2015	1	1	0.937	100	108.84	Illumina
ERR2299390	PA1319_Cw	NA	Gambia	West Africa	2015	1	1	0.821	94.5783	16.64	Illumina
ERR2299392	PA1320_Cw	NA	Gambia	West Africa	2015	1	2	0.778	100	192.275	Illumina
ERR2299393	PA1330_Cw	NA	Gambia	West Africa	2015	1	1	0.96	72.2892	8.665	Illumina
ERR2299396	PA1362_Cw	NA	Gambia	West Africa	2016	1	1	0.957	100	286.705	Illumina
ERR2299397	PA1426_Cw	NA	Gambia	West Africa	2015	1	1	0.976	100	84.61	Illumina
ERR2299398	PA1333_Cw	NA	Gambia	West Africa	2015	2	2	0.643	100	86.84	Illumina
ERR2299399	PA1369_Cw	NA	Gambia	West Africa	2016	1	2	0.821	100	199.46	Illumina
ERR2299401	PA1336_Cw	NA	Gambia	West Africa	2015	1	1	0.976	100	164.075	Illumina
ERR2299402	PA1376_Cw	NA	Gambia	West Africa	2015	1	1	0.96	96.3855	36.675	Illumina
ERR2299404	PA1337_Cw	NA	Gambia	West Africa	2015	1	1	0.979	94.5783	46.085	Illumina
ERR2299405	PA1391_Cw	NA	Gambia	West Africa	2015	1	1	0.967	96.3855	31.77	Illumina
ERR2299406	PA1338_Cw	NA	Gambia	West Africa	2015	2	2	0.518	100	183.57	Illumina
ERR2299407	PA1406_Cw	NA	Gambia	West Africa	2015	1	1	0.96	99.3976	56.35	Illumina
ERR2299408	PA1339_Cw	NA	Gambia	West Africa	2015	3	3	0.452	100	283.66	Illumina
ERR2299409	PA1411_Cw	NA	Gambia	West Africa	2015	1	1	0.977	100	164.955	Illumina
ERR2299410	PA1340_Cw	NA	Gambia	West Africa	2015	1	1	0.972	94.5783	66.17	Illumina
ERR2299415	PA1452_Cw	NA	Gambia	West Africa	2015	1	1	0.963	100	222.47	Illumina
ERR2299417	PA1453_Cw	NA	Gambia	West Africa	2015	2	3	0.524	100	174.95	Illumina
ERR2299418	PA1446_Cw	NA	Gambia	West Africa	2015	1	2	0.688	99.3976	86.28	Illumina
ERR2299421	PA1447_Cw	NA	Gambia	West Africa	2015	2	2	0.773	100	182.08	Illumina
ERR2299424	PA1448_Cw	NA	Gambia	West Africa	2015	1	1	0.982	98.1928	44.945	Illumina
ERR2299428	PA1437_Cw	NA	Gambia	West Africa	2015	1	1	0.973	90.3614	32.36	Illumina
ERR2299429	PA1450_Cw	NA	Gambia	West Africa	2015	1	1	0.983	100	87.005	Illumina
ERR2299490	PM0805_C	NA	Mali	West Africa	2016	1	1	0.974	100	996.32	Illumina
ERR2299492	PM0807_C	NA	Mali	West Africa	2016	3	3	0.565	100	752.795	Illumina
ERR2299493	PM0808_C	NA	Mali	West Africa	2016	2	1	0.948	100	980.285	Illumina
ERR2299494	PM0809_C	NA	Mali	West Africa	2016	3	3	0.383	100	103.29	Illumina
ERR2299495	PM0810_C	NA	Mali	West Africa	2016	1	1	0.555	100	24.665	Illumina
ERR2299496	PM0811_C	NA	Mali	West Africa	2016	2	1	0.943	100	1158.15	Illumina
ERR2299566	SPT00883	NA	Sudan	Horn of Africa	2015	2	2	0.6	100	196.585	Illumina
ERR2299568	SPT00889	NA	Sudan	Horn of Africa	2015	1	1	0.975	97.5904	26.4	Illumina
ERR2299569	SPT00890	NA	Sudan	Horn of Africa	2015	1	1	0.989	96.3855	17.07	Illumina
ERR2299570	SPT00892	NA	Sudan	Horn of Africa	2015	1	1	0.987	98.1928	35.145	Illumina
ERR2299571	SPT00898	NA	Sudan	Horn of Africa	2015	1	1	0.979	99.3976	151.515	Illumina
ERR2299572	SPT00899	NA	Sudan	Horn of Africa	2015	1	1	0.973	97.5904	22.265	Illumina
ERR2299574	SPT00901	NA	Sudan	Horn of Africa	2015	1	1	0.993	98.1928	119.525	Illumina
ERR2299575	SPT00902	NA	Sudan	Horn of Africa	2015	1	1	0.987	98.1928	36.59	Illumina
ERR2299576	SPT00903	NA	Sudan	Horn of Africa	2015	1	1	0.981	100	35.94	Illumina
ERR2351809	RCN10175	ERR2351809	India	South Asia	2016	1	1	0.957	100	191.38	Illumina
ERR2351810	RCN10176	ERR2351810	India	South Asia	2016	3	3	0.578	100	216.425	Illumina
ERR2351811	RCN10178	ERR2351811	India	South Asia	2016	1	1	0.959	99.3976	182.675	Illumina
ERR2351812	RCN10179	ERR2351812	India	South Asia	2016	1	1	0.979	100	157.5	Illumina
ERR2351813	RCN10181	ERR2351813	India	South Asia	2016	2	2	0.731	100	230.625	Illumina
ERR2351814	RCN10183	ERR2351814	India	South Asia	2016	2	2	0.89	100	229.94	Illumina
ERR2351815	RCN10185	ERR2351815	India	South Asia	2016	1	1	0.978	100	204.185	Illumina
ERR2351816	RCN10187	ERR2351816	India	South Asia	2016	2	2	0.712	100	215.44	Illumina
ERR2351817	RCN10188	ERR2351817	India	South Asia	2016	1	1	0.972	100	203.925	Illumina
ERR2351818	RCN10189	ERR2351818	India	South Asia	2016	2	2	0.827	100	208.19	Illumina
ERR2351819	RCN10190	ERR2351819	India	South Asia	2016	2	2	0.792	100	238.06	Illumina
ERR2351820	RCN10192	ERR2351820	India	South Asia	2016	1	1	0.974	100	223.61	Illumina
ERR2351821	RCN10194	ERR2351821	India	South Asia	2016	2	3	0.518	100	231.825	Illumina
ERR2351822	RCN10195	ERR2351822	India	South Asia	2016	2	2	0.844	100	215.14	Illumina
ERR2351823	RCN10196	ERR2351823	India	South Asia	2016	1	1	0.969	99.3976	72.79	Illumina
ERR2351824	RCN10199	NA	Cambodia	Southeast Asia	2017	1	1	0.974	100	187.455	Illumina
ERR2351825	RCN10200	NA	Cambodia	Southeast Asia	2017	1	1	0.938	99.3976	205.845	Illumina
ERR2351826	RCN10201	NA	Cambodia	Southeast Asia	2017	1	1	0.976	100	224.74	Illumina
ERR2351827	RCN10202	NA	Cambodia	Southeast Asia	2017	1	1	0.975	100	229.13	Illumina
ERR2351828	RCN10203	NA	Cambodia	Southeast Asia	2017	1	1	0.974	100	209.7	Illumina
ERR2351829	RCN10204	NA	Cambodia	Southeast Asia	2017	1	1	0.973	100	254.385	Illumina
ERR2351830	RCN10205	NA	Cambodia	Southeast Asia	2017	1	1	0.972	100	216.425	Illumina
ERR2351831	RCN10207	NA	Cambodia	Southeast Asia	2017	2	2	0.708	99.3976	218.99	Illumina
ERR2351832	RCN10208	NA	Cambodia	Southeast Asia	2017	1	1	0.965	100	206.86	Illumina
ERR2351833	RCN10210	NA	Bangladesh	South Asia	2017	1	1	0.975	100	196.99	Illumina
ERR2351834	RCN10213	NA	Bangladesh	South Asia	2017	2	2	0.611	99.3976	150.47	Illumina
ERR2351836	RCN10215	NA	Bangladesh	South Asia	2017	1	1	0.976	100	135.14	Illumina
ERR2351837	RCN10217	NA	Bangladesh	South Asia	2017	1	1	0.982	100	230.32	Illumina
ERR2351838	RCN10219	NA	Bangladesh	South Asia	2017	1	1	0.965	100	239.805	Illumina
ERR2351839	RCN10220	NA	Bangladesh	South Asia	2017	2	2	0.934	100	333.845	Illumina
ERR2351840	RCN10221	NA	Bangladesh	South Asia	2017	1	1	0.972	100	365.625	Illumina
ERR2351841	RCN10223	NA	Bangladesh	South Asia	2017	2	2	0.726	100	345.555	Illumina
ERR2351842	RCN10224	NA	Bangladesh	South Asia	2017	1	1	0.97	99.3976	85.05	Illumina
ERR2351843	RCN10225	NA	Bangladesh	South Asia	2017	2	2	0.88	99.3976	142.775	Illumina
ERR2351844	RCN10226	NA	Bangladesh	South Asia	2017	1	1	0.965	100	384.17	Illumina
ERR2351845	RCN10227	NA	Bangladesh	South Asia	2017	1	1	0.967	100	336.04	Illumina
ERR2363939	RCN08119	NA	Vietnam	Southeast Asia	2016	1	1	0.982	99.3976	206.895	Illumina
ERR2363940	RCN08127	NA	Vietnam	Southeast Asia	2017	1	1	0.984	99.3976	213.235	Illumina
ERR2363941	RCN08100	NA	Vietnam	Southeast Asia	2016	1	2	0.8	99.3976	188.055	Illumina
ERR2363942	RCN08112	NA	Vietnam	Southeast Asia	2016	1	1	0.943	99.3976	175.02	Illumina
ERR2363943	RCN08120	NA	Vietnam	Southeast Asia	2016	1	1	0.976	99.3976	217.85	Illumina
ERR2363944	RCN08129	NA	Vietnam	Southeast Asia	2017	1	1	0.977	99.3976	179.465	Illumina
ERR2363945	RCN08101	NA	Vietnam	Southeast Asia	2016	1	1	0.973	99.3976	178.05	Illumina
ERR2363946	RCN08113	NA	Vietnam	Southeast Asia	2016	1	1	0.973	99.3976	165.195	Illumina
ERR2363947	RCN08121	NA	Vietnam	Southeast Asia	2016	1	1	0.97	99.3976	192.375	Illumina
ERR2363948	RCN08130	NA	Vietnam	Southeast Asia	2017	1	1	0.938	99.3976	189.32	Illumina
ERR2363949	RCN08114	NA	Vietnam	Southeast Asia	2016	1	1	0.976	100	176.415	Illumina
ERR2363950	RCN08122	NA	Vietnam	Southeast Asia	2016	1	1	0.976	100	184.825	Illumina
ERR2363951	RCN08103	NA	Vietnam	Southeast Asia	2016	1	1	0.972	99.3976	169.85	Illumina
ERR2363952	RCN08115	NA	Vietnam	Southeast Asia	2016	1	1	0.984	99.3976	199.99	Illumina
ERR2363953	RCN08123	NA	Vietnam	Southeast Asia	2016	2	2	0.606	99.3976	189.26	Illumina
ERR2363954	RCN08105	NA	Vietnam	Southeast Asia	2016	1	1	0.974	99.3976	186.82	Illumina
ERR2363955	RCN08116	NA	Vietnam	Southeast Asia	2016	1	1	0.975	99.3976	185.775	Illumina
ERR2363956	RCN08124	NA	Vietnam	Southeast Asia	2017	1	1	0.974	99.3976	185.225	Illumina
ERR2363957	RCN08106	NA	Vietnam	Southeast Asia	2016	1	1	0.973	99.3976	222.275	Illumina
ERR2363958	RCN08117	NA	Vietnam	Southeast Asia	2016	1	1	0.977	99.3976	155.465	Illumina
ERR2363959	RCN08107	NA	Vietnam	Southeast Asia	2016	1	1	0.973	99.3976	190.41	Illumina
ERR2363960	RCN08118	NA	Vietnam	Southeast Asia	2016	1	1	0.972	99.3976	182.46	Illumina
ERR2363961	RCN08126	NA	Vietnam	Southeast Asia	2017	1	1	0.976	98.7952	208.27	Illumina
ERR2363962	RCN08139	NA	Vietnam	Southeast Asia	2017	1	1	0.975	99.3976	159.8	Illumina
ERR2363963	RCN08150	NA	Vietnam	Southeast Asia	2016	1	1	0.973	99.3976	162.57	Illumina
ERR2363964	RCN08165	NA	Bangladesh	South Asia	2016	1	1	0.964	99.3976	168.935	Illumina
ERR2363965	RCN08141	NA	Vietnam	Southeast Asia	2017	1	1	0.972	99.3976	155.68	Illumina
ERR2363966	RCN08151	NA	Vietnam	Southeast Asia	2016	1	1	0.972	99.3976	167.93	Illumina
ERR2363967	RCN08167	NA	Bangladesh	South Asia	2016	1	1	0.976	99.3976	159.56	Illumina
ERR2363968	RCN08143	NA	Vietnam	Southeast Asia	2017	1	1	0.974	100	174.01	Illumina
ERR2363969	RCN08152	NA	Vietnam	Southeast Asia	2016	1	1	0.973	99.3976	156.165	Illumina
ERR2363970	RCN08168	NA	Bangladesh	South Asia	2016	1	1	0.983	100	185.54	Illumina
ERR2363971	RCN08131	NA	Vietnam	Southeast Asia	2017	1	1	0.977	99.3976	152.855	Illumina
ERR2363972	RCN08145	NA	Vietnam	Southeast Asia	2017	1	1	0.975	100	144.185	Illumina
ERR2363973	RCN08154	NA	Vietnam	Southeast Asia	2017	1	1	0.972	99.3976	146.405	Illumina
ERR2363974	RCN08173	NA	Bangladesh	South Asia	2016	2	2	0.571	99.3976	158.865	Illumina
ERR2363975	RCN08132	NA	Vietnam	Southeast Asia	2017	1	1	0.973	99.3976	157.43	Illumina
ERR2363976	RCN08156	NA	Vietnam	Southeast Asia	2017	1	1	0.975	100	180.545	Illumina
ERR2363977	RCN08176	NA	Bangladesh	South Asia	2016	1	1	0.966	99.3976	163.49	Illumina
ERR2363978	RCN08135	NA	Vietnam	Southeast Asia	2017	1	1	0.971	100	207.205	Illumina
ERR2363979	RCN08147	NA	Vietnam	Southeast Asia	2017	1	1	0.973	99.3976	192.35	Illumina
ERR2363980	RCN08157	NA	Vietnam	Southeast Asia	2017	2	2	0.806	98.1928	69.37	Illumina
ERR2363981	RCN08136	NA	Vietnam	Southeast Asia	2017	1	1	0.975	99.3976	178.54	Illumina
ERR2363982	RCN08148	NA	Vietnam	Southeast Asia	2017	1	1	0.973	100	177.435	Illumina
ERR2363983	RCN08159	NA	Vietnam	Southeast Asia	2017	1	1	0.976	99.3976	184.06	Illumina
ERR2363984	RCN08137	NA	Vietnam	Southeast Asia	2017	2	2	0.782	100	190.695	Illumina
ERR2363985	RCN08149	NA	Vietnam	Southeast Asia	2017	1	2	0.837	99.3976	153.775	Illumina
ERR2363986	RCN08161	NA	Vietnam	Southeast Asia	2017	2	2	0.845	99.3976	175.705	Illumina
ERR2363987	RCN08199	NA	Bangladesh	South Asia	2016	1	1	0.969	100	149.915	Illumina
ERR2363988	RCN08344	NA	DRC	Central Africa	2015	1	1	0.983	100	160.12	Illumina
ERR2363989	RCN08389	NA	Laos	Southeast Asia	2016	1	1	0.967	98.7952	150.81	Illumina
ERR2363990	RCN08204	NA	Bangladesh	South Asia	2016	2	2	0.755	100	184.57	Illumina
ERR2363991	RCN08351	NA	DRC	Central Africa	2016	1	1	0.984	99.3976	157.02	Illumina
ERR2363992	RCN08392	NA	Laos	Southeast Asia	2016	1	1	0.965	99.3976	154.955	Illumina
ERR2363993	RCN08210	NA	Bangladesh	South Asia	2016	1	2	0.843	98.7952	100.765	Illumina
ERR2363994	RCN08359	NA	DRC	Central Africa	2016	2	2	0.581	98.1928	63.79	Illumina
ERR2363995	RCN03610	NA	Cambodia	Southeast Asia	2015	1	2	0.692	98.7952	32.8	Illumina
ERR2363996	RCN08211	NA	Bangladesh	South Asia	2016	1	1	0.975	99.3976	151.26	Illumina
ERR2363997	RCN08366	NA	Myanmar	Southeast Asia	2016	1	1	0.975	99.3976	141.125	Illumina
ERR2363999	RCN08219	NA	Bangladesh	South Asia	2016	3	2	0.628	99.3976	177.855	Illumina
ERR2364000	RCN08375	NA	Myanmar	Southeast Asia	2016	1	1	0.97	99.3976	164.99	Illumina
ERR2364001	RCN06881	NA	Thailand	Southeast Asia	2015	1	2	0.819	84.9398	25.32	Illumina
ERR2364002	RCN08192	NA	Bangladesh	South Asia	2016	1	1	0.969	99.3976	156.835	Illumina
ERR2364003	RCN08230	NA	Cambodia	Southeast Asia	2016	2	2	0.671	99.3976	159.39	Illumina
ERR2364004	RCN08377	NA	Myanmar	Southeast Asia	2016	1	1	0.962	99.3976	178.375	Illumina
ERR2364005	RCN06893	NA	Thailand	Southeast Asia	2015	1	2	0.751	96.3855	64.99	Illumina
ERR2364006	RCN08193	NA	Bangladesh	South Asia	2016	2	2	0.902	99.3976	179.26	Illumina
ERR2364007	RCN08240	NA	Thailand	Southeast Asia	2016	1	1	0.928	99.3976	151.165	Illumina
ERR2364008	RCN08382	NA	Myanmar	Southeast Asia	2016	1	1	0.971	99.3976	172.75	Illumina
ERR2364010	RCN08197	NA	Bangladesh	South Asia	2016	3	3	0.462	100	164.775	Illumina
ERR2364011	RCN08261	NA	DRC	Central Africa	2016	3	3	0.464	99.3976	165.245	Illumina
ERR2364012	RCN08386	NA	Myanmar	Southeast Asia	2016	1	1	0.953	99.3976	130.74	Illumina
ERR2364516	RCN08308	NA	DRC	Central Africa	2016	1	1	0.983	100	275.33	Illumina
ERR2364517	RCN08333	NA	DRC	Central Africa	2016	2	2	0.838	99.3976	242.245	Illumina
ERR2364518	RCN08311	NA	DRC	Central Africa	2016	1	1	0.952	100	312.59	Illumina
ERR2364519	RCN08334	NA	DRC	Central Africa	2016	3	3	0.47	100	424.475	Illumina
ERR2364520	RCN08314	NA	DRC	Central Africa	2016	1	1	0.964	100	293.41	Illumina
ERR2364521	RCN08335	NA	DRC	Central Africa	2016	2	2	0.77	100	295.765	Illumina
ERR2364522	RCN08315	NA	DRC	Central Africa	2016	2	3	0.563	100	313.54	Illumina
ERR2364523	RCN08341	NA	DRC	Central Africa	2016	2	2	0.705	100	275.535	Illumina
ERR2364524	RCN08317	NA	DRC	Central Africa	2016	1	1	0.975	100	293.66	Illumina
ERR2364525	RCN08345	NA	DRC	Central Africa	2016	1	1	0.95	100	310.14	Illumina
ERR2364526	RCN08319	NA	DRC	Central Africa	2016	2	3	0.612	100	270.965	Illumina
ERR2364527	RCN08352	NA	DRC	Central Africa	2016	1	1	0.96	100	318.705	Illumina
ERR2364528	RCN08325	NA	DRC	Central Africa	2016	1	1	0.978	100	332.655	Illumina
ERR2364529	RCN08361	NA	DRC	Central Africa	2016	2	2	0.692	100	366.525	Illumina
ERR2364530	RCN08329	NA	DRC	Central Africa	2016	1	1	0.978	100	392.615	Illumina
ERR2364531	RCN08278	NA	DRC	Central Africa	2016	2	2	0.671	100	343.015	Illumina
ERR2364532	RCN08292	NA	DRC	Central Africa	2016	2	2	0.786	100	247.77	Illumina
ERR2364533	RCN08279	NA	DRC	Central Africa	2016	1	1	0.98	100	274.58	Illumina
ERR2364534	RCN08293	NA	DRC	Central Africa	2016	2	2	0.86	99.3976	255.985	Illumina
ERR2364535	RCN08282	NA	DRC	Central Africa	2016	2	2	0.745	100	268.56	Illumina
ERR2364536	RCN08295	NA	DRC	Central Africa	2016	2	2	0.649	100	258.015	Illumina
ERR2364537	RCN08283	NA	DRC	Central Africa	2016	1	1	0.979	100	246.345	Illumina
ERR2364538	RCN08297	NA	DRC	Central Africa	2016	1	2	0.851	100	315.27	Illumina
ERR2364539	RCN08285	NA	DRC	Central Africa	2016	1	1	0.985	100	311.835	Illumina
ERR2364540	RCN08298	NA	DRC	Central Africa	2016	1	1	0.96	100	305.15	Illumina
ERR2364541	RCN08287	NA	DRC	Central Africa	2016	1	1	0.966	100	295.425	Illumina
ERR2364543	RCN08290	NA	DRC	Central Africa	2016	2	2	0.56	100	299.705	Illumina
ERR2364544	RCN08304	NA	DRC	Central Africa	2016	2	2	0.803	100	371.935	Illumina
ERR2364545	RCN08291	NA	DRC	Central Africa	2016	1	1	0.976	100	278.905	Illumina
ERR2364546	RCN08307	NA	DRC	Central Africa	2016	3	3	0.576	100	256.07	Illumina
ERR2364549	RCN08128	NA	Vietnam	Southeast Asia	2017	1	1	0.94	100	65.31	Illumina
ERR2364551	RCN08138	NA	Vietnam	Southeast Asia	2017	1	1	0.917	99.3976	39.55	Illumina
ERR2364552	RCN08140	NA	Vietnam	Southeast Asia	2017	1	1	0.937	100	48.97	Illumina
ERR2364554	RCN08144	NA	Vietnam	Southeast Asia	2017	1	1	0.928	99.3976	41.685	Illumina
ERR2364555	RCN08158	NA	Vietnam	Southeast Asia	2017	1	1	0.938	99.3976	66.87	Illumina
ERR2364557	RCN08166	NA	Bangladesh	South Asia	2016	1	1	0.978	100	188.42	Illumina
ERR2364558	RCN08169	NA	Bangladesh	South Asia	2016	2	2	0.616	100	253.93	Illumina
ERR2364560	RCN08171	NA	Bangladesh	South Asia	2016	1	1	0.98	100	312.52	Illumina
ERR2364561	RCN08172	NA	Bangladesh	South Asia	2016	1	1	0.972	100	305.31	Illumina
ERR2364562	RCN08174	NA	Bangladesh	South Asia	2016	3	2	0.665	100	381.77	Illumina
ERR2364563	RCN08175	NA	Bangladesh	South Asia	2016	1	1	0.964	100	318.715	Illumina
ERR2364564	RCN08177	NA	Bangladesh	South Asia	2016	1	1	0.983	100	268.93	Illumina
ERR2364566	RCN08179	NA	Bangladesh	South Asia	2016	1	1	0.976	100	328.93	Illumina
ERR2364567	RCN08180	NA	Bangladesh	South Asia	2016	4	3	0.475	100	271.875	Illumina
ERR2364568	RCN08181	NA	Bangladesh	South Asia	2016	2	2	0.677	100	316.915	Illumina
ERR2364569	RCN08182	NA	Bangladesh	South Asia	2016	2	2	0.679	100	326.46	Illumina
ERR2364570	RCN08183	NA	Bangladesh	South Asia	2016	2	2	0.642	100	348.12	Illumina
ERR2364571	RCN08184	NA	Bangladesh	South Asia	2016	1	1	0.963	100	297.58	Illumina
ERR2364572	RCN08185	NA	Bangladesh	South Asia	2016	1	1	0.971	100	287.205	Illumina
ERR2364573	RCN08186	NA	Bangladesh	South Asia	2016	1	1	0.947	99.3976	77.245	Illumina
ERR2364574	RCN08187	NA	Bangladesh	South Asia	2016	1	1	0.927	99.3976	41.8	Illumina
ERR2364576	RCN08189	NA	Bangladesh	South Asia	2016	1	1	0.973	100	140.375	Illumina
ERR2364577	RCN08190	NA	Bangladesh	South Asia	2016	1	1	0.985	100	166.21	Illumina
ERR2364578	RCN08191	NA	Bangladesh	South Asia	2016	1	1	0.967	100	279.98	Illumina
ERR2364581	RCN08198	NA	Bangladesh	South Asia	2016	1	1	0.97	100	327.65	Illumina
ERR2364582	RCN08200	NA	Bangladesh	South Asia	2016	1	1	0.961	100	265.625	Illumina
ERR2364584	RCN08202	NA	Bangladesh	South Asia	2016	2	2	0.652	100	286.58	Illumina
ERR2364586	RCN08205	NA	Bangladesh	South Asia	2016	2	2	0.707	100	448.19	Illumina
ERR2364587	RCN08206	NA	Bangladesh	South Asia	2016	3	3	0.528	100	358.8	Illumina
ERR2364588	RCN08207	NA	Bangladesh	South Asia	2016	2	2	0.92	100	385.465	Illumina
ERR2364590	RCN08209	NA	Bangladesh	South Asia	2016	1	1	0.985	100	507.46	Illumina
ERR2364592	RCN08213	NA	Bangladesh	South Asia	2016	3	2	0.736	100	318.395	Illumina
ERR2364593	RCN08214	NA	Bangladesh	South Asia	2016	3	3	0.547	100	232.915	Illumina
ERR2364594	RCN08215	NA	Bangladesh	South Asia	2016	2	1	0.951	100	404.415	Illumina
ERR2364595	RCN08216	NA	Bangladesh	South Asia	2016	1	1	0.947	100	267.97	Illumina
ERR2364596	RCN08217	NA	Bangladesh	South Asia	2016	1	1	0.959	100	488.005	Illumina
ERR2364597	RCN08218	NA	Bangladesh	South Asia	2016	1	1	0.953	100	513.285	Illumina
ERR2364598	RCN08220	NA	Bangladesh	South Asia	2016	1	1	0.969	100	277.765	Illumina
ERR2364609	RCN08232	NA	Cambodia	Southeast Asia	2016	1	1	0.97	100	383.635	Illumina
ERR2364615	RCN08238	NA	Cambodia	Southeast Asia	2016	3	2	0.59	99.3976	33.455	Illumina
ERR2364617	RCN08241	NA	DRC	Central Africa	2015	1	1	0.977	100	537.86	Illumina
ERR2364620	RCN08244	NA	DRC	Central Africa	2015	2	2	0.732	100	498.89	Illumina
ERR2364621	RCN08245	NA	DRC	Central Africa	2015	2	3	0.605	100	328.32	Illumina
ERR2364624	RCN08248	NA	DRC	Central Africa	2015	1	1	0.971	100	368.205	Illumina
ERR2364625	RCN08249	NA	DRC	Central Africa	2015	2	2	0.797	100	360.805	Illumina
ERR2364626	RCN08250	NA	DRC	Central Africa	2015	3	2	0.74	100	345.065	Illumina
ERR2364628	RCN08252	NA	DRC	Central Africa	2015	3	3	0.583	100	358.68	Illumina
ERR2364630	RCN08254	NA	DRC	Central Africa	2015	3	4	0.387	100	343.455	Illumina
ERR2364632	RCN08256	NA	DRC	Central Africa	2015	1	1	0.961	100	369.065	Illumina
ERR2364637	RCN08262	NA	DRC	Central Africa	2016	3	3	0.469	100	391.015	Illumina
ERR2364638	RCN08263	NA	DRC	Central Africa	2016	2	2	0.641	100	337.775	Illumina
ERR2364640	RCN08265	NA	DRC	Central Africa	2016	3	3	0.434	100	299.475	Illumina
ERR2364643	RCN08268	NA	DRC	Central Africa	2016	1	1	0.978	100	340.6	Illumina
ERR2364644	RCN08269	NA	DRC	Central Africa	2016	3	3	0.624	100	353.31	Illumina
ERR2364645	RCN08270	NA	DRC	Central Africa	2016	1	1	0.94	100	239.035	Illumina
ERR2364647	RCN08272	NA	DRC	Central Africa	2016	3	3	0.469	100	364.49	Illumina
ERR2364648	RCN08273	NA	DRC	Central Africa	2016	2	2	0.687	100	344.845	Illumina
ERR2364649	RCN08274	NA	DRC	Central Africa	2016	2	1	0.86	100	406.13	Illumina
ERR2364651	RCN08276	NA	DRC	Central Africa	2016	1	1	0.956	100	122.47	Illumina
ERR2364653	RCN08280	NA	DRC	Central Africa	2016	2	2	0.683	100	284.34	Illumina
ERR2364654	RCN08281	NA	DRC	Central Africa	2016	1	1	0.977	100	347.62	Illumina
ERR2364655	RCN08284	NA	DRC	Central Africa	2016	2	2	0.763	100	333.945	Illumina
ERR2364656	RCN08286	NA	DRC	Central Africa	2016	2	1	0.892	98.1928	51.82	Illumina
ERR2364657	RCN08288	NA	DRC	Central Africa	2016	2	2	0.735	100	334.245	Illumina
ERR2364658	RCN08289	NA	DRC	Central Africa	2016	1	1	0.97	100	264.59	Illumina
ERR2364659	RCN08294	NA	DRC	Central Africa	2016	3	2	0.647	100	221.41	Illumina
ERR2364660	RCN08296	NA	DRC	Central Africa	2016	2	2	0.725	100	262.165	Illumina
ERR2364661	RCN08300	NA	DRC	Central Africa	2016	1	1	0.981	100	247.875	Illumina
ERR2364662	RCN08301	NA	DRC	Central Africa	2016	2	2	0.861	100	219.14	Illumina
ERR2364664	RCN08303	NA	DRC	Central Africa	2016	1	1	0.974	100	200.735	Illumina
ERR2364665	RCN08305	NA	DRC	Central Africa	2016	1	1	0.985	100	287.685	Illumina
ERR2364666	RCN08306	NA	DRC	Central Africa	2016	2	1	0.959	100	293.37	Illumina
ERR2364667	RCN08309	NA	DRC	Central Africa	2016	1	1	0.949	100	164.845	Illumina
ERR2364668	RCN08310	NA	DRC	Central Africa	2016	2	2	0.755	100	281.15	Illumina
ERR2364669	RCN08312	NA	DRC	Central Africa	2016	1	1	0.963	100	147.235	Illumina
ERR2364670	RCN08313	NA	DRC	Central Africa	2016	2	1	0.913	100	200.315	Illumina
ERR2364671	RCN08316	NA	DRC	Central Africa	2016	1	1	0.97	100	272.78	Illumina
ERR2364672	RCN08318	NA	DRC	Central Africa	2016	2	1	0.891	100	257.3	Illumina
ERR2364673	RCN08320	NA	DRC	Central Africa	2016	3	3	0.508	100	269.525	Illumina
ERR2364674	RCN08321	NA	DRC	Central Africa	2016	1	1	0.941	100	225.05	Illumina
ERR2364675	RCN08322	NA	DRC	Central Africa	2016	2	3	0.621	100	120.64	Illumina
ERR2364676	RCN08323	NA	DRC	Central Africa	2016	2	2	0.797	100	295.81	Illumina
ERR2364677	RCN08324	NA	DRC	Central Africa	2016	1	1	0.954	100	235.105	Illumina
ERR2364678	RCN08326	NA	DRC	Central Africa	2016	2	3	0.565	100	263.24	Illumina
ERR2364679	RCN08327	NA	DRC	Central Africa	2016	1	1	0.972	100	244.345	Illumina
ERR2364680	RCN08328	NA	DRC	Central Africa	2016	2	2	0.725	100	163.705	Illumina
ERR2364681	RCN08330	NA	DRC	Central Africa	2016	2	2	0.777	100	291.935	Illumina
ERR2364682	RCN08331	NA	DRC	Central Africa	2016	1	1	0.95	100	266.585	Illumina
ERR2364683	RCN08332	NA	DRC	Central Africa	2016	1	1	0.954	100	265	Illumina
ERR2364684	RCN08336	NA	DRC	Central Africa	2016	1	1	0.96	100	130.395	Illumina
ERR2364685	RCN08337	NA	DRC	Central Africa	2016	1	1	0.97	100	196.895	Illumina
ERR2364686	RCN08338	NA	DRC	Central Africa	2016	3	3	0.737	100	253.34	Illumina
ERR2364687	RCN08339	NA	DRC	Central Africa	2016	1	1	0.963	100	247.91	Illumina
ERR2364688	RCN08340	NA	DRC	Central Africa	2016	1	1	0.957	100	270.63	Illumina
ERR2364689	RCN08342	NA	DRC	Central Africa	2016	1	1	0.947	100	248.495	Illumina
ERR2364690	RCN08343	NA	DRC	Central Africa	2015	1	1	0.955	100	269.9	Illumina
ERR2364691	RCN08346	NA	DRC	Central Africa	2016	1	1	0.974	100	279.425	Illumina
ERR2364692	RCN08347	NA	DRC	Central Africa	2016	1	1	0.961	100	174.935	Illumina
ERR2364693	RCN08348	NA	DRC	Central Africa	2016	1	1	0.98	100	315.875	Illumina
ERR2364694	RCN08349	NA	DRC	Central Africa	2016	1	1	0.977	100	252.8	Illumina
ERR2364695	RCN08350	NA	DRC	Central Africa	2016	1	1	0.973	100	330.605	Illumina
ERR2364696	RCN08353	NA	DRC	Central Africa	2016	1	1	0.963	99.3976	101.505	Illumina
ERR2364697	RCN08354	NA	DRC	Central Africa	2016	1	1	0.977	100	339.385	Illumina
ERR2364698	RCN08355	NA	DRC	Central Africa	2016	1	2	0.906	99.3976	176.14	Illumina
ERR2364699	RCN08356	NA	DRC	Central Africa	2016	1	1	0.962	100	138.485	Illumina
ERR2364700	RCN08357	NA	DRC	Central Africa	2016	2	2	0.777	100	310.035	Illumina
ERR2364701	RCN08358	NA	DRC	Central Africa	2016	1	1	0.938	98.1928	68	Illumina
ERR2364702	RCN08360	NA	DRC	Central Africa	2016	2	1	0.932	100	304.65	Illumina
ERR2364703	RCN08362	NA	DRC	Central Africa	2016	1	1	0.967	100	275.84	Illumina
ERR2364704	RCN08363	NA	DRC	Central Africa	2016	1	2	0.873	100	234.715	Illumina
ERR2364705	RCN08364	NA	Myanmar	Southeast Asia	2016	1	1	0.97	99.3976	191.275	Illumina
ERR2364706	RCN08365	NA	Myanmar	Southeast Asia	2016	1	1	0.974	100	258.415	Illumina
ERR2364707	RCN08367	NA	Myanmar	Southeast Asia	2016	1	1	0.97	99.3976	169.855	Illumina
ERR2364708	RCN08368	NA	Myanmar	Southeast Asia	2016	1	1	0.968	100	174.59	Illumina
ERR2364709	RCN08369	NA	Myanmar	Southeast Asia	2016	1	1	0.968	100	215.735	Illumina
ERR2364710	RCN08370	NA	Myanmar	Southeast Asia	2016	1	1	0.963	98.1928	58.045	Illumina
ERR2364711	RCN08371	NA	Myanmar	Southeast Asia	2016	1	1	0.951	98.1928	51.06	Illumina
ERR2364712	RCN08372	NA	Myanmar	Southeast Asia	2016	1	1	0.975	99.3976	257.97	Illumina
ERR2364714	RCN08374	NA	Myanmar	Southeast Asia	2016	1	1	0.969	100	244.815	Illumina
ERR2364715	RCN08376	NA	Myanmar	Southeast Asia	2016	1	1	0.966	99.3976	248.23	Illumina
ERR2364716	RCN08378	NA	Myanmar	Southeast Asia	2016	2	1	0.931	100	304.085	Illumina
ERR2364717	RCN08379	NA	Myanmar	Southeast Asia	2016	1	1	0.964	98.7952	130.835	Illumina
ERR2364718	RCN08380	NA	Myanmar	Southeast Asia	2016	1	1	0.97	98.7952	174.365	Illumina
ERR2364719	RCN08381	NA	Myanmar	Southeast Asia	2016	1	1	0.956	99.3976	100.03	Illumina
ERR2364720	RCN08383	NA	Myanmar	Southeast Asia	2016	1	1	0.953	100	254.33	Illumina
ERR2364721	RCN08384	NA	Myanmar	Southeast Asia	2016	1	1	0.952	98.7952	73.485	Illumina
ERR2364722	RCN08385	NA	Myanmar	Southeast Asia	2016	1	1	0.967	99.3976	89.355	Illumina
ERR2364723	RCN08387	NA	Myanmar	Southeast Asia	2016	1	1	0.959	99.3976	182.12	Illumina
ERR2364725	RCN08390	NA	Laos	Southeast Asia	2016	1	1	0.961	98.7952	74.555	Illumina
ERR2364727	RCN08393	NA	Thailand	Southeast Asia	2017	1	1	0.963	98.1928	63.305	Illumina
ERR2364825	RCN08091	NA	Myanmar	Southeast Asia	2016	1	1	0.978	98.7952	571.605	Illumina
ERR2364826	RCN08099	NA	Myanmar	Southeast Asia	2016	1	1	0.978	100	505.335	Illumina
ERR2364827	RCN08092	NA	Myanmar	Southeast Asia	2016	1	1	0.975	100	555.78	Illumina
ERR2364828	RCN08093	NA	Myanmar	Southeast Asia	2016	2	2	0.746	99.3976	506.2	Illumina
ERR2364829	RCN08094	NA	Myanmar	Southeast Asia	2016	1	1	0.95	100	537.795	Illumina
ERR2364830	RCN08095	NA	Myanmar	Southeast Asia	2016	1	1	0.978	100	501.995	Illumina
ERR2364831	RCN08096	NA	Myanmar	Southeast Asia	2016	1	1	0.975	100	507.64	Illumina
ERR2364832	RCN08097	NA	Myanmar	Southeast Asia	2016	1	1	0.978	100	582.94	Illumina
ERR2364833	RCN08098	NA	Myanmar	Southeast Asia	2016	1	1	0.971	99.3976	483.765	Illumina
ERR2366172	RCN07951	NA	Cambodia	Southeast Asia	2016	1	2	0.732	99.3976	67.745	Illumina
ERR2366187	RCN07954	NA	Cambodia	Southeast Asia	2016	2	2	0.718	100	129.755	Illumina
ERR2366210	RCN08001	NA	Cambodia	Southeast Asia	2015	1	1	0.979	99.3976	46.63	Illumina
ERR2366211	RCN08009	NA	Cambodia	Southeast Asia	2015	1	1	0.965	98.7952	70.745	Illumina
ERR2366213	RCN07994	NA	Cambodia	Southeast Asia	2015	1	1	0.977	98.1928	38.145	Illumina
ERR2366216	RCN07986	NA	Cambodia	Southeast Asia	2015	1	1	0.979	98.7952	77.535	Illumina
ERR2366219	RCN08011	NA	Cambodia	Southeast Asia	2016	1	1	0.974	99.3976	82.18	Illumina
ERR2366227	RCN08013	NA	Cambodia	Southeast Asia	2016	2	2	0.754	99.3976	119.81	Illumina
ERR2366237	RCN08015	NA	Cambodia	Southeast Asia	2016	1	1	0.82	98.7952	91.22	Illumina
ERR2366243	RCN08017	NA	Cambodia	Southeast Asia	2016	1	1	0.978	100	135.575	Illumina
ERR2366244	RCN08025	NA	Cambodia	Southeast Asia	2016	1	1	0.978	99.3976	60.7	Illumina
ERR2366245	RCN08033	NA	Cambodia	Southeast Asia	2016	1	1	0.979	100	49.36	Illumina
ERR2366251	RCN08042	NA	Cambodia	Southeast Asia	2016	1	1	0.977	100	73.08	Illumina
ERR2366252	RCN08050	NA	Cambodia	Southeast Asia	2017	1	1	0.979	98.7952	37.585	Illumina
ERR2366253	RCN08019	NA	Cambodia	Southeast Asia	2016	1	1	0.98	95.1807	21.525	Illumina
ERR2366254	RCN08027	NA	Cambodia	Southeast Asia	2016	1	1	0.986	100	80.835	Illumina
ERR2366255	RCN08035	NA	Cambodia	Southeast Asia	2016	1	1	0.977	100	75.77	Illumina
ERR2366257	RCN08051	NA	Thailand	Southeast Asia	2015	1	1	0.972	99.3976	35	Illumina
ERR2366261	RCN08044	NA	Cambodia	Southeast Asia	2016	1	1	0.978	100	93.13	Illumina
ERR2366262	RCN08021	NA	Cambodia	Southeast Asia	2016	1	1	0.977	100	125.195	Illumina
ERR2366263	RCN08029	NA	Cambodia	Southeast Asia	2016	2	2	0.708	100	65.415	Illumina
ERR2366264	RCN08037	NA	Cambodia	Southeast Asia	2016	1	1	0.978	100	105.955	Illumina
ERR2366265	RCN08045	NA	Cambodia	Southeast Asia	2016	1	1	0.982	97.5904	30.585	Illumina
ERR2366270	RCN08023	NA	Cambodia	Southeast Asia	2016	1	1	0.979	99.3976	46.49	Illumina
ERR2366271	RCN08031	NA	Cambodia	Southeast Asia	2016	2	2	0.707	100	61.1	Illumina
ERR2366272	RCN08039	NA	Cambodia	Southeast Asia	2016	1	1	0.982	94.5783	22.825	Illumina
ERR2366273	RCN08047	NA	Cambodia	Southeast Asia	2016	1	1	0.977	100	60.44	Illumina
ERR2366278	RCN08057	NA	Thailand	Southeast Asia	2015	1	2	0.774	100	52.495	Illumina
ERR2366280	RCN08075	NA	Thailand	Southeast Asia	2015	1	1	0.977	99.3976	58.665	Illumina
ERR2366285	RCN08084	NA	Thailand	Southeast Asia	2016	1	2	0.658	100	119.305	Illumina
ERR2366286	RCN08060	NA	Thailand	Southeast Asia	2015	1	1	0.977	100	65.805	Illumina
ERR2366291	RCN08061	NA	Thailand	Southeast Asia	2015	1	1	0.951	100	78.84	Illumina
ERR2366292	RCN08069	NA	Thailand	Southeast Asia	2015	1	1	0.976	100	85.895	Illumina
ERR2366294	RCN08086	NA	Thailand	Southeast Asia	2016	1	1	0.979	100	64.54	Illumina
ERR2366295	RCN08053	NA	Thailand	Southeast Asia	2015	1	1	0.974	100	79.62	Illumina
ERR2366298	RCN08079	NA	Thailand	Southeast Asia	2015	1	1	0.971	100	70.73	Illumina
ERR2366299	RCN08087	NA	Thailand	Southeast Asia	2016	1	1	0.977	100	72.89	Illumina
ERR2366301	RCN08063	NA	Thailand	Southeast Asia	2015	1	1	0.624	100	45.31	Illumina
ERR2366302	RCN08071	NA	Thailand	Southeast Asia	2015	1	1	0.975	100	117.505	Illumina
ERR2366305	RCN08055	NA	Thailand	Southeast Asia	2015	1	1	0.929	100	45.505	Illumina
ERR2366309	RCN08090	NA	Thailand	Southeast Asia	2016	1	1	0.984	100	52.64	Illumina
ERR2366313	RCN08082	NA	Thailand	Southeast Asia	2015	2	2	0.634	100	108.36	Illumina
ERR2366598	RCN07827	NA	Cambodia	Southeast Asia	2016	1	1	0.933	100	439.975	Illumina
ERR2366599	RCN07829	NA	Cambodia	Southeast Asia	2016	1	1	0.973	100	380.38	Illumina
ERR2366600	RCN07843	NA	Cambodia	Southeast Asia	2016	1	1	0.913	100	588.9	Illumina
ERR2366601	RCN07849	NA	Cambodia	Southeast Asia	2016	1	1	0.937	100	593.64	Illumina
ERR2366602	RCN07851	NA	Cambodia	Southeast Asia	2016	1	1	0.98	100	708.75	Illumina
ERR2366603	RCN07860	NA	Cambodia	Southeast Asia	2016	1	2	0.766	100	582.85	Illumina
ERR2366746	RCN07825	NA	Cambodia	Southeast Asia	2016	1	1	0.978	100	229.515	Illumina
ERR2366747	RCN07826	NA	Cambodia	Southeast Asia	2016	1	1	0.981	100	187.59	Illumina
ERR2366748	RCN07828	NA	Cambodia	Southeast Asia	2016	1	1	0.968	100	230.2	Illumina
ERR2366749	RCN07830	NA	Cambodia	Southeast Asia	2016	1	1	0.976	100	280.755	Illumina
ERR2366750	RCN07836	NA	Cambodia	Southeast Asia	2016	1	1	0.979	98.7952	94.79	Illumina
ERR2366751	RCN07837	NA	Cambodia	Southeast Asia	2016	1	1	0.978	99.3976	156.88	Illumina
ERR2366752	RCN07838	NA	Cambodia	Southeast Asia	2016	1	1	0.981	99.3976	221.525	Illumina
ERR2366753	RCN07839	NA	Cambodia	Southeast Asia	2016	1	1	0.98	98.7952	83.74	Illumina
ERR2366755	RCN07842	NA	Cambodia	Southeast Asia	2016	1	1	0.983	100	282.65	Illumina
ERR2366756	RCN07845	NA	Cambodia	Southeast Asia	2016	1	1	0.983	100	340.24	Illumina
ERR2366757	RCN07848	NA	Cambodia	Southeast Asia	2016	1	1	0.981	100	261.855	Illumina
ERR2366758	RCN07852	NA	Cambodia	Southeast Asia	2016	1	1	0.983	100	322.29	Illumina
ERR2366759	RCN07853	NA	Cambodia	Southeast Asia	2016	1	1	0.983	100	323.15	Illumina
ERR2366760	RCN07854	NA	Cambodia	Southeast Asia	2016	1	1	0.984	100	306.215	Illumina
ERR2366762	RCN07856	NA	Cambodia	Southeast Asia	2016	1	1	0.976	100	301.815	Illumina
ERR2366763	RCN07858	NA	Cambodia	Southeast Asia	2016	1	1	0.982	100	275.34	Illumina
ERR2366764	RCN07859	NA	Cambodia	Southeast Asia	2016	1	1	0.984	100	316.26	Illumina
ERR2366765	RCN07862	NA	Cambodia	Southeast Asia	2016	1	1	0.982	100	286.94	Illumina
ERR2366766	RCN07863	NA	Cambodia	Southeast Asia	2016	1	1	0.981	100	258.465	Illumina
ERR2366767	RCN07864	NA	Cambodia	Southeast Asia	2017	3	3	0.602	100	456.81	Illumina
ERR2366768	RCN07865	NA	Cambodia	Southeast Asia	2017	2	2	0.621	100	325	Illumina
ERR2375162	SPT19656	NA	Ghana	West Africa	2017	3	2	0.804	94.5783	42.6	Illumina
ERR2375163	SPT19658	NA	Ghana	West Africa	2017	1	1	0.928	90.3614	19.255	Illumina
ERR2375165	SPT19649	NA	Ghana	West Africa	2017	3	3	0.592	80.1205	11.77	Illumina
ERR2375166	SPT19641	NA	Ghana	West Africa	2017	3	2	0.608	77.1084	10.005	Illumina
ERR2375168	SPT19636	NA	Ghana	West Africa	2017	2	2	0.812	90.3614	21.72	Illumina
ERR2375170	SPT19856	NA	Ghana	West Africa	2017	1	1	0.97	100	54.095	Illumina
ERR2375171	SPT19859	NA	Ghana	West Africa	2017	1	1	0.979	96.988	31.235	Illumina
ERR2375172	SPT19855	NA	Ghana	West Africa	2017	1	1	0.988	99.3976	39.545	Illumina
ERR2375174	SPT19851	NA	Ghana	West Africa	2017	1	1	0.977	71.6867	9.7	Illumina
ERR2375176	SPT19845	NA	Ghana	West Africa	2017	1	3	0.554	92.1687	19.67	Illumina
ERR2375178	SPT19843	NA	Ghana	West Africa	2017	1	1	0.983	71.0843	9.315	Illumina
ERR2375179	SPT19841	NA	Ghana	West Africa	2017	1	1	0.993	87.9518	14.395	Illumina
ERR2375180	SPT19846	NA	Ghana	West Africa	2017	2	2	0.681	93.9759	21.82	Illumina
ERR2375184	SPT19832	NA	Ghana	West Africa	2017	2	2	0.525	92.1687	21.425	Illumina
ERR2375186	SPT19529	NA	Ghana	West Africa	2017	2	2	0.742	92.7711	24.385	Illumina
ERR2375187	SPT19527	NA	Ghana	West Africa	2017	1	1	0.918	92.7711	23.83	Illumina
ERR2375190	SPT19517	NA	Ghana	West Africa	2017	2	3	0.539	98.1928	29.23	Illumina
ERR2375193	SPT19521	NA	Ghana	West Africa	2017	2	2	0.917	77.7108	15.53	Illumina
ERR2375200	SPT19540	NA	Ghana	West Africa	2017	1	2	0.995	93.3735	24.5	Illumina
ERR2375205	SPT19549	NA	Ghana	West Africa	2017	2	2	0.699	91.5663	20.76	Illumina
ERR2375209	SPT19559	NA	Ghana	West Africa	2017	2	3	0.586	84.9398	13.17	Illumina
ERR2375211	SPT19564	NA	Ghana	West Africa	2017	1	1	0.973	100	56.29	Illumina
ERR2375212	SPT19565	NA	Ghana	West Africa	2017	1	1	0.991	100	47.635	Illumina
ERR2375214	SPT19514	NA	Ghana	West Africa	2017	2	3	0.524	73.494	10.63	Illumina
ERR2375215	SPT19512	NA	Ghana	West Africa	2017	1	1	0.988	99.3976	37.51	Illumina
ERR2375222	SPT19499	NA	Ghana	West Africa	2017	2	2	0.514	94.5783	22.51	Illumina
ERR2375223	SPT19500	NA	Ghana	West Africa	2017	2	2	0.716	73.494	10.075	Illumina
ERR2375224	SPT19495	NA	Ghana	West Africa	2017	1	1	0.995	80.7229	11.145	Illumina
ERR2375226	SPT19505	NA	Ghana	West Africa	2017	1	1	0.994	68.0723	8.925	Illumina
ERR2375228	SPT19489	NA	Ghana	West Africa	2017	1	1	0.868	94.5783	23.58	Illumina
ERR2375231	SPT19603	NA	Ghana	West Africa	2017	1	1	0.993	100	69.995	Illumina
ERR2375233	SPT19601	NA	Ghana	West Africa	2017	3	3	0.395	98.1928	42.095	Illumina
ERR2396241	SPT19743	NA	Ghana	West Africa	2017	3	3	0.623	86.1446	14.655	Illumina
ERR2396247	SPT19657	NA	Ghana	West Africa	2017	3	2	0.563	93.9759	32.495	Illumina
ERR2396248	SPT19487	NA	Ghana	West Africa	2017	1	1	0.976	60.8434	7.095	Illumina
ERR2396250	SPT19593	NA	Ghana	West Africa	2017	1	1	0.993	97.5904	38.945	Illumina
ERR2396251	SPT19588	NA	Ghana	West Africa	2017	1	2	0.996	68.0723	9.98	Illumina
ERR2396252	SPT19587	NA	Ghana	West Africa	2017	2	2	0.725	91.5663	26.11	Illumina
ERR2396255	SPT19582	NA	Ghana	West Africa	2017	1	1	0.987	96.988	29.765	Illumina
ERR2396256	SPT19581	NA	Ghana	West Africa	2017	1	2	0.82	89.759	11.265	Illumina
ERR2396258	SPT19665	NA	Ghana	West Africa	2017	2	2	0.637	96.3855	28.425	Illumina
ERR2396264	SPT19631	NA	Ghana	West Africa	2017	3	3	0.708	74.0964	10.075	Illumina
ERR2396266	SPT19618	NA	Ghana	West Africa	2017	1	1	0.987	96.988	30.65	Illumina
ERR2396267	SPT19614	NA	Ghana	West Africa	2017	2	2	0.756	92.1687	25.855	Illumina
ERR2396268	SPT19607	NA	Ghana	West Africa	2017	2	3	0.52	97.5904	35.255	Illumina
ERR2396271	SPT19637	NA	Ghana	West Africa	2017	1	2	0.716	94.5783	24.765	Illumina
ERR2396272	SPT19530	NA	Ghana	West Africa	2017	1	1	0.954	93.3735	36.375	Illumina
ERR2396273	SPT19558	NA	Ghana	West Africa	2017	1	2	0.728	97.5904	42.075	Illumina
ERR2396275	SPT19533	NA	Ghana	West Africa	2017	2	2	0.658	100	82.78	Illumina
ERR2396277	SPT19525	NA	Ghana	West Africa	2017	1	1	0.994	95.7831	23.905	Illumina
ERR2396279	SPT19542	NA	Ghana	West Africa	2017	2	2	0.637	92.7711	22.49	Illumina
ERR2396281	SPT19550	NA	Ghana	West Africa	2017	3	3	0.576	81.3253	16.185	Illumina
ERR2396287	SPT19569	NA	Ghana	West Africa	2017	1	1	0.979	95.7831	30.28	Illumina
ERR2396289	SPT19498	NA	Ghana	West Africa	2017	1	1	0.994	83.7349	13.655	Illumina
ERR2396291	SPT19493	NA	Ghana	West Africa	2017	1	1	0.784	95.1807	27.435	Illumina
ERR2396294	SPT19492	NA	Ghana	West Africa	2017	2	2	0.865	94.5783	25.62	Illumina
ERR2436026	SPT21690	NA	Gambia	West Africa	2016	2	1	0.996	60.8434	11.77	Illumina
ERR2436027	SPT21691	NA	Gambia	West Africa	2016	1	1	0.965	100	92.105	Illumina
ERR2436028	SPT21692	NA	Gambia	West Africa	2016	1	1	0.978	96.3855	53.855	Illumina
ERR2436038	SPT21705	NA	Gambia	West Africa	2016	2	2	0.818	93.3735	49.53	Illumina
ERR2436039	SPT21707	NA	Gambia	West Africa	2016	2	2	0.804	62.0482	7.775	Illumina
ERR2436041	SPT21710	NA	Gambia	West Africa	2016	1	1	0.985	100	91.215	Illumina
ERR2436042	SPT21712	NA	Gambia	West Africa	2016	1	1	0.957	100	108.605	Illumina
ERR2436043	SPT21713	NA	Gambia	West Africa	2016	1	1	0.976	100	103.065	Illumina
ERR2436044	SPT21714	NA	Gambia	West Africa	2016	1	1	0.973	100	122.77	Illumina
ERR2436045	SPT21715	NA	Gambia	West Africa	2016	1	1	0.966	100	110	Illumina
ERR2436046	SPT21716	NA	Gambia	West Africa	2016	2	2	0.858	94.5783	45.27	Illumina
ERR2436047	SPT21717	NA	Gambia	West Africa	2016	1	1	0.99	100	172.895	Illumina
ERR2436048	SPT21719	NA	Gambia	West Africa	2016	1	1	0.962	100	105.055	Illumina
ERR2436049	SPT21721	NA	Gambia	West Africa	2016	1	1	0.982	100	137.975	Illumina
ERR2436050	SPT21722	NA	Gambia	West Africa	2016	1	2	0.84	74.0964	20.32	Illumina
ERR2436051	SPT21723	NA	Gambia	West Africa	2016	1	1	0.981	100	137.835	Illumina
ERR2436052	SPT21724	NA	Gambia	West Africa	2016	1	1	0.984	100	110.96	Illumina
ERR2436053	SPT21725	NA	Gambia	West Africa	2016	2	3	0.386	100	128.65	Illumina
ERR2436054	SPT21726	NA	Gambia	West Africa	2016	1	2	0.881	100	122.78	Illumina
ERR2436055	SPT21727	NA	Gambia	West Africa	2016	2	2	0.767	100	134.335	Illumina
ERR2436056	SPT21730	NA	Gambia	West Africa	2016	1	1	0.978	100	125.365	Illumina
ERR2436057	SPT21731	NA	Gambia	West Africa	2016	1	1	0.96	100	141.61	Illumina
ERR2436058	SPT21732	NA	Gambia	West Africa	2016	1	1	0.984	100	100.885	Illumina
ERR2436059	SPT21734	NA	Gambia	West Africa	2016	1	2	0.663	99.3976	82.925	Illumina
ERR2436060	SPT21735	NA	Gambia	West Africa	2016	1	1	0.981	99.3976	114.735	Illumina
ERR2436061	SPT21737	NA	Gambia	West Africa	2016	2	2	0.888	100	337.965	Illumina
ERR2436062	SPT21738	NA	Gambia	West Africa	2016	1	1	0.962	100	133.7	Illumina
ERR2436063	SPT21739	NA	Gambia	West Africa	2016	2	2	0.612	100	118.075	Illumina
ERR2436064	SPT21740	NA	Gambia	West Africa	2016	1	2	0.78	100	83.825	Illumina
ERR2436065	SPT21741	NA	Gambia	West Africa	2016	1	1	0.858	100	105.805	Illumina
ERR2436066	SPT21742	NA	Gambia	West Africa	2016	2	2	0.862	98.7952	66.565	Illumina
ERR2436067	SPT21743	NA	Gambia	West Africa	2016	2	2	0.683	100	111.795	Illumina
ERR2436068	SPT21744	NA	Gambia	West Africa	2016	1	1	0.971	100	119.145	Illumina
ERR2436069	SPT21750	NA	Gambia	West Africa	2016	1	1	0.979	100	137.635	Illumina
ERR2436072	SPT21756	NA	Gambia	West Africa	2016	1	1	0.995	83.1325	24.38	Illumina
ERR2436073	SPT21759	NA	Gambia	West Africa	2016	1	1	0.935	100	87.835	Illumina
ERR2436075	SPT21765	NA	Gambia	West Africa	2016	1	1	0.968	100	136.24	Illumina
ERR2436076	SPT21769	NA	Gambia	West Africa	2016	1	2	0.969	71.0843	22.65	Illumina
ERR2436078	SPT21773	NA	Gambia	West Africa	2016	2	2	0.577	100	120.025	Illumina
ERR2436079	SPT21774	NA	Gambia	West Africa	2016	1	1	0.984	100	92.95	Illumina
ERR2436081	SPT21778	NA	Gambia	West Africa	2016	1	1	0.982	100	117.98	Illumina
ERR2436082	SPT21785	NA	Gambia	West Africa	2016	1	1	0.948	100	134.335	Illumina
ERR2436083	SPT21786	NA	Gambia	West Africa	2016	1	1	0.96	100	144.64	Illumina
ERR2436084	SPT21788	NA	Gambia	West Africa	2016	1	1	0.982	100	130.52	Illumina
ERR2436085	SPT21789	NA	Gambia	West Africa	2016	1	2	0.937	92.7711	50.69	Illumina
ERR2436088	SPT21659	NA	Gambia	West Africa	2016	1	1	0.979	99.3976	50.555	Illumina
ERR2436092	SPT21667	NA	Gambia	West Africa	2016	1	1	0.987	100	79.215	Illumina
ERR2436098	SPT21675	NA	Gambia	West Africa	2016	2	2	0.703	89.1566	43.255	Illumina
ERR2436100	SPT21677	NA	Gambia	West Africa	2016	1	2	0.902	76.506	17.34	Illumina
ERR2436104	SPT21685	NA	Gambia	West Africa	2016	1	1	0.976	100	49.555	Illumina
ERR2436105	SPT21686	NA	Gambia	West Africa	2016	2	2	0.684	97.5904	54.41	Illumina
ERR247407	PK0061_C	ERR247407	Burkina Faso	West Africa	2008	1	2	0.753	100	58.63	Illumina
ERR247408	PK0061_C	ERR247408	Burkina Faso	West Africa	2008	1	2	0.759	100	39.72	Illumina
ERR2496395	SPT19765	NA	Ghana	West Africa	2017	2	3	0.819	87.9518	17.115	Illumina
ERR2496397	SPT19701	NA	Ghana	West Africa	2017	2	2	0.762	90.3614	18.595	Illumina
ERR2496398	SPT19696	NA	Ghana	West Africa	2017	2	2	0.622	74.6988	11.81	Illumina
ERR2496401	SPT19691	NA	Ghana	West Africa	2017	3	2	0.612	83.7349	15.025	Illumina
ERR2496409	SPT19680	NA	Ghana	West Africa	2017	1	2	0.783	66.8675	7.36	Illumina
ERR2496410	SPT19679	NA	Ghana	West Africa	2017	1	2	0.723	62.6506	6.945	Illumina
ERR2496412	SPT19768	NA	Ghana	West Africa	2017	1	1	0.985	84.3373	17.425	Illumina
ERR2496422	SPT19790	NA	Ghana	West Africa	2017	1	1	0.996	70.4819	9.52	Illumina
ERR2496423	SPT19791	NA	Ghana	West Africa	2017	1	2	0.637	61.4458	7.435	Illumina
ERR2496424	SPT19792	NA	Ghana	West Africa	2017	1	1	0.99	98.1928	29.48	Illumina
ERR2496432	SPT19718	NA	Ghana	West Africa	2017	1	1	0.886	86.747	16.03	Illumina
ERR2496434	SPT19720	NA	Ghana	West Africa	2017	2	3	0.609	90.9639	19.205	Illumina
ERR2496435	SPT19721	NA	Ghana	West Africa	2017	2	2	0.583	93.3735	24.62	Illumina
ERR2496438	SPT19708	NA	Ghana	West Africa	2017	1	2	0.825	60.8434	6.855	Illumina
ERR2496440	SPT19706	NA	Ghana	West Africa	2017	1	1	0.991	84.3373	13.94	Illumina
ERR2496444	SPT19766	NA	Ghana	West Africa	2017	2	2	0.871	93.9759	29.695	Illumina
ERR2496445	SPT19774	NA	Ghana	West Africa	2017	1	2	0.775	84.9398	14.58	Illumina
ERR2496447	SPT19789	NA	Ghana	West Africa	2017	1	1	0.988	71.6867	9.075	Illumina
ERR2496455	SPT19704	NA	Ghana	West Africa	2017	1	1	0.993	78.3133	11.195	Illumina
ERR2496457	SPT19699	NA	Ghana	West Africa	2017	2	2	0.757	64.4578	8.825	Illumina
ERR2496459	SPT19692	NA	Ghana	West Africa	2017	1	1	0.993	73.494	10.9	Illumina
ERR2496461	SPT19678	NA	Ghana	West Africa	2017	1	2	0.526	74.6988	11.91	Illumina
ERR2496465	SPT19764	NA	Ghana	West Africa	2017	1	3	0.659	71.6867	12.855	Illumina
ERR2496468	SPT19755	NA	Ghana	West Africa	2017	1	2	0.88	83.1325	13.725	Illumina
ERR2496472	SPT19742	NA	Ghana	West Africa	2017	1	1	0.994	62.6506	7.75	Illumina
ERR2496478	SPT19646	NA	Ghana	West Africa	2017	1	1	0.9	93.3735	20.175	Illumina
ERR2496484	SPT19857	NA	Ghana	West Africa	2017	2	2	0.873	100	65.94	Illumina
ERR2496486	SPT19854	NA	Ghana	West Africa	2017	3	3	0.572	93.3735	24.525	Illumina
ERR2496488	SPT19842	NA	Ghana	West Africa	2017	3	2	0.749	90.3614	18.385	Illumina
ERR2496489	SPT19840	NA	Ghana	West Africa	2017	1	1	0.994	77.7108	11.335	Illumina
ERR2496490	SPT19847	NA	Ghana	West Africa	2017	1	1	0.879	95.1807	23.14	Illumina
ERR2496491	SPT19835	NA	Ghana	West Africa	2017	1	2	0.691	95.1807	34.19	Illumina
ERR2496503	SPT19772	NA	Ghana	West Africa	2017	1	1	0.675	69.2771	7.685	Illumina
ERR2496543	SPT26230	NA	Colombia	South America	2016	1	1	0.961	99.3976	102.305	Illumina
ERR2496544	SPT26232	NA	Colombia	South America	2016	1	1	0.96	99.3976	334.11	Illumina
ERR2496545	SPT26238	NA	Colombia	South America	2016	1	1	0.961	99.3976	214.415	Illumina
ERR2496547	SPT26244	NA	Colombia	South America	2016	1	1	0.943	97.5904	21.195	Illumina
ERR2496548	SPT26248	NA	Colombia	South America	2016	1	1	0.969	100	358.605	Illumina
ERR2496549	SPT26265	NA	Colombia	South America	2016	1	1	0.96	99.3976	341.26	Illumina
ERR2496551	SPT26274	NA	Colombia	South America	2016	1	1	0.961	99.3976	359.76	Illumina
ERR2496552	SPT26276	NA	Colombia	South America	2016	1	1	0.967	99.3976	371.195	Illumina
ERR2496553	SPT26286	NA	Colombia	South America	2016	1	1	0.959	99.3976	68.45	Illumina
ERR2496554	SPT26289	NA	Colombia	South America	2016	1	1	0.966	100	80.565	Illumina
ERR2496555	SPT26295	NA	Colombia	South America	2016	1	1	0.968	100	155.915	Illumina
ERR2496556	SPT26296	NA	Colombia	South America	2016	1	1	0.959	96.988	23.415	Illumina
ERR2496558	SPT26304	NA	Colombia	South America	2016	1	1	0.965	97.5904	29.925	Illumina
ERR2496559	SPT26305	NA	Colombia	South America	2016	1	1	0.961	99.3976	139.67	Illumina
ERR2496560	SPT26308	NA	Colombia	South America	2016	1	1	0.911	99.3976	79.56	Illumina
ERR2496561	SPT26315	NA	Colombia	South America	2016	1	1	0.967	98.7952	45.495	Illumina
ERR2496563	SPT26324	NA	Colombia	South America	2016	1	1	0.961	98.1928	27.74	Illumina
ERR2496564	SPT26326	NA	Colombia	South America	2016	1	2	0.608	98.7952	44.25	Illumina
ERR2496565	SPT26329	NA	Colombia	South America	2016	1	1	0.968	100	351.865	Illumina
ERR2496566	SPT26331	NA	Colombia	South America	2016	1	1	0.968	100	313.765	Illumina
ERR2496568	SPT26336	NA	Colombia	South America	2017	1	1	0.969	99.3976	311.34	Illumina
ERR2496569	SPT26340	NA	Colombia	South America	2016	1	1	0.961	98.7952	111.61	Illumina
ERR2496570	SPT26342	NA	Colombia	South America	2016	1	1	0.941	98.1928	39.81	Illumina
ERR2496571	SPT26228	NA	Colombia	South America	2016	1	1	0.969	99.3976	355.92	Illumina
ERR2496572	SPT26229	NA	Venezuela	South America	2016	1	1	0.976	100	168.155	Illumina
ERR2496573	SPT26234	NA	Colombia	South America	2016	1	1	0.972	99.3976	202.305	Illumina
ERR2496574	SPT26237	NA	Colombia	South America	2016	1	1	0.972	99.3976	362.1	Illumina
ERR2496575	SPT26240	NA	Colombia	South America	2016	1	1	0.972	99.3976	184.67	Illumina
ERR2496576	SPT26242	NA	Colombia	South America	2016	1	1	0.971	99.3976	243.18	Illumina
ERR2496577	SPT26243	NA	Colombia	South America	2016	1	1	0.972	99.3976	197.535	Illumina
ERR2496578	SPT26273	NA	Colombia	South America	2016	1	1	0.971	99.3976	319.785	Illumina
ERR2496579	SPT26275	NA	Colombia	South America	2016	1	1	0.96	99.3976	304.24	Illumina
ERR2496580	SPT26290	NA	Colombia	South America	2016	1	1	0.961	99.3976	166.26	Illumina
ERR2496581	SPT26300	NA	Colombia	South America	2016	1	1	0.955	98.1928	23.185	Illumina
ERR2496582	SPT26302	NA	Colombia	South America	2016	1	1	0.969	100	374.785	Illumina
ERR2496590	SPT26322	NA	Colombia	South America	2016	1	1	0.96	99.3976	206.05	Illumina
ERR2496591	SPT26325	NA	Colombia	South America	2016	1	1	0.667	96.3855	26.04	Illumina
ERR2496592	SPT26327	NA	Colombia	South America	2016	1	1	0.958	98.1928	37.345	Illumina
ERR2496593	SPT26335	NA	Colombia	South America	2017	1	1	0.946	100	361.32	Illumina
ERR2496594	SPT26337	NA	Colombia	South America	2016	1	1	0.962	96.3855	19.765	Illumina
ERR2496595	SPT26338	NA	Colombia	South America	2016	1	1	0.96	99.3976	105.96	Illumina
ERR2496596	SPT26343	NA	Colombia	South America	2016	1	1	0.97	100	330.93	Illumina
ERR2496598	SPT26227	NA	Colombia	South America	2016	1	1	0.971	99.3976	316.97	Illumina
ERR2496599	SPT26233	NA	Colombia	South America	2016	1	1	0.958	99.3976	94.215	Illumina
ERR2496600	SPT26235	NA	Colombia	South America	2016	1	1	0.96	99.3976	236.27	Illumina
ERR2496602	SPT26254	NA	Colombia	South America	2016	1	1	0.965	99.3976	56.13	Illumina
ERR2496603	SPT26256	NA	Colombia	South America	2016	1	1	0.965	99.3976	190.465	Illumina
ERR2496604	SPT26258	NA	Colombia	South America	2016	1	1	0.957	100	43.485	Illumina
ERR2496605	SPT26260	NA	Colombia	South America	2016	1	1	0.97	99.3976	250.625	Illumina
ERR2496606	SPT26262	NA	Colombia	South America	2016	1	1	0.972	99.3976	402.595	Illumina
ERR2496607	SPT26263	NA	Colombia	South America	2016	2	2	0.687	100	328.275	Illumina
ERR2496608	SPT26266	NA	Colombia	South America	2016	1	1	0.959	99.3976	325.5	Illumina
ERR2496609	SPT26269	NA	Colombia	South America	2016	1	1	0.957	99.3976	301.5	Illumina
ERR2496610	SPT26270	NA	Colombia	South America	2016	1	1	0.966	97.5904	34.11	Illumina
ERR2496612	SPT26278	NA	Colombia	South America	2016	1	1	0.961	99.3976	158.445	Illumina
ERR2496613	SPT26281	NA	Colombia	South America	2016	1	1	0.96	98.7952	70.635	Illumina
ERR2496614	SPT26282	NA	Colombia	South America	2016	1	1	0.967	100	233.48	Illumina
ERR2496615	SPT26283	NA	Colombia	South America	2016	1	1	0.958	99.3976	254.98	Illumina
ERR2496616	SPT26288	NA	Colombia	South America	2016	1	1	0.966	98.7952	45.335	Illumina
ERR2496617	SPT26293	NA	Colombia	South America	2016	1	1	0.96	99.3976	48.46	Illumina
ERR2496618	SPT26294	NA	Colombia	South America	2016	1	1	0.967	100	205.185	Illumina
ERR2496619	SPT26307	NA	Colombia	South America	2016	1	1	0.971	99.3976	149.305	Illumina
ERR2496622	SPT26319	NA	Colombia	South America	2016	1	1	0.957	96.3855	28.215	Illumina
ERR2496623	SPT26339	NA	Colombia	South America	2016	1	1	0.96	99.3976	324.65	Illumina
ERR2496624	SPT26341	NA	Colombia	South America	2016	1	1	0.96	99.3976	153.14	Illumina
ERR2496625	SPT26345	NA	Colombia	South America	2016	1	1	0.969	100	201.45	Illumina
ERR2496627	SPT21923	NA	Gambia	West Africa	2017	1	1	0.93	84.3373	11.085	Illumina
ERR2496629	SPT21927	NA	Gambia	West Africa	2017	1	1	0.992	90.9639	35.45	Illumina
ERR2496641	SPT21946	NA	Gambia	West Africa	2017	1	1	0.978	99.3976	35.865	Illumina
ERR2496643	SPT21948	NA	Gambia	West Africa	2017	1	2	0.535	100	44.41	Illumina
ERR2496647	SPT21953	NA	Gambia	West Africa	2017	2	1	0.937	66.2651	8.09	Illumina
ERR2496648	SPT21924	NA	Gambia	West Africa	2017	1	1	0.943	95.1807	56.86	Illumina
ERR2496649	SPT21954	NA	Gambia	West Africa	2017	1	1	0.973	100	35.87	Illumina
ERR2496650	SPT21955	NA	Gambia	West Africa	2017	1	1	0.989	91.5663	17.76	Illumina
ERR2496656	SPT21965	NA	Gambia	West Africa	2016	2	2	0.777	90.9639	52.685	Illumina
ERR2496657	SPT21966	NA	Gambia	West Africa	2016	2	2	0.745	99.3976	118.07	Illumina
ERR2496658	SPT21967	NA	Gambia	West Africa	2016	1	2	0.873	98.1928	109.78	Illumina
ERR2498340	RCN02007	NA	Bangladesh	South Asia	2015	1	1	0.978	100	64.32	Illumina
ERR2498341	RCN02008	NA	Bangladesh	South Asia	2015	1	2	0.868	100	56.25	Illumina
ERR2498342	RCN02009	NA	Bangladesh	South Asia	2016	1	1	0.891	98.7952	62.695	Illumina
ERR2498343	RCN02010	NA	Bangladesh	South Asia	2016	1	1	0.981	100	107.545	Illumina
ERR2498344	RCN02011	NA	Bangladesh	South Asia	2015	1	1	0.978	100	72.6	Illumina
ERR2498345	RCN02012	NA	Bangladesh	South Asia	2016	1	1	0.982	100	107.295	Illumina
ERR2498346	RCN02013	NA	Bangladesh	South Asia	2016	1	1	0.983	100	90.38	Illumina
ERR2498347	RCN02014	NA	Bangladesh	South Asia	2015	1	1	0.978	100	66.31	Illumina
ERR2498348	RCN02015	NA	Bangladesh	South Asia	2016	1	1	0.975	98.7952	73.27	Illumina
ERR2498349	RCN02016	NA	Bangladesh	South Asia	2015	1	1	0.985	100	77.43	Illumina
ERR2498350	RCN02017	NA	Bangladesh	South Asia	2015	1	1	0.987	99.3976	72.23	Illumina
ERR2498351	RCN02018	NA	Bangladesh	South Asia	2015	1	1	0.979	100	76.68	Illumina
ERR2498352	RCN02019	NA	Bangladesh	South Asia	2015	1	1	0.983	100	71.315	Illumina
ERR2498353	RCN02020	NA	Bangladesh	South Asia	2015	1	1	0.975	100	91.32	Illumina
ERR2498354	RCN02021	NA	Bangladesh	South Asia	2016	1	1	0.818	80.7229	13.805	Illumina
ERR2498355	RCN02022	NA	Bangladesh	South Asia	2016	1	1	0.988	100	81.12	Illumina
ERR2498356	RCN02024	NA	Bangladesh	South Asia	2015	1	1	0.989	100	69.07	Illumina
ERR2498357	RCN02025	NA	Bangladesh	South Asia	2015	1	1	0.979	100	101.605	Illumina
ERR2498358	RCN02026	NA	Bangladesh	South Asia	2015	1	1	0.974	98.7952	69.52	Illumina
ERR2498359	RCN02027	NA	Bangladesh	South Asia	2015	2	2	0.692	100	62.24	Illumina
ERR2498360	RCN02028	NA	Bangladesh	South Asia	2015	1	1	0.974	97.5904	38.18	Illumina
ERR2498361	RCN02030	NA	Bangladesh	South Asia	2015	2	2	0.809	97.5904	47.81	Illumina
ERR2498362	RCN02031	NA	Bangladesh	South Asia	2015	2	2	0.737	100	81.505	Illumina
ERR2498363	RCN02032	NA	Bangladesh	South Asia	2016	1	1	0.987	96.988	46.565	Illumina
ERR2498364	RCN02033	NA	Bangladesh	South Asia	2016	1	1	0.992	92.7711	25.395	Illumina
ERR2498366	RCN02035	NA	Bangladesh	South Asia	2016	1	1	0.988	97.5904	46.205	Illumina
ERR2498369	RCN02038	NA	Bangladesh	South Asia	2016	1	1	0.983	96.988	51.775	Illumina
ERR2498371	RCN02040	NA	Bangladesh	South Asia	2016	2	1	0.894	100	64.5	Illumina
ERR2498372	RCN02043	NA	Bangladesh	South Asia	2016	1	1	0.985	100	61.26	Illumina
ERR2498373	RCN02044	NA	Bangladesh	South Asia	2016	1	1	0.989	98.7952	31.14	Illumina
ERR2498374	RCN02045	NA	Bangladesh	South Asia	2016	1	1	0.964	100	107.365	Illumina
ERR2498375	RCN02051	NA	Bangladesh	South Asia	2016	1	1	0.986	99.3976	79.93	Illumina
ERR2498376	RCN02052	NA	Bangladesh	South Asia	2016	1	1	0.95	100	103.31	Illumina
ERR2498377	RCN02053	NA	Bangladesh	South Asia	2016	1	2	0.77	100	128.96	Illumina
ERR2498380	RCN02056	NA	Bangladesh	South Asia	2016	1	1	0.975	100	89.63	Illumina
ERR2498381	RCN02046	NA	Bangladesh	South Asia	2016	1	1	0.964	100	79.045	Illumina
ERR2498382	RCN02047	NA	Bangladesh	South Asia	2016	1	1	0.974	100	85.595	Illumina
ERR2498383	RCN02048	NA	Bangladesh	South Asia	2016	2	2	0.591	100	158.89	Illumina
ERR2498384	RCN02049	NA	Bangladesh	South Asia	2016	1	1	0.985	99.3976	89.06	Illumina
ERR2498385	RCN02050	NA	Bangladesh	South Asia	2016	1	1	0.971	100	171.51	Illumina
ERR2498386	RCN02058	NA	Bangladesh	South Asia	2016	1	1	0.974	100	129.46	Illumina
ERR2498387	RCN02060	NA	Bangladesh	South Asia	2016	1	1	0.971	99.3976	71.26	Illumina
ERR2498388	RCN02061	NA	Bangladesh	South Asia	2016	1	2	0.82	100	94.55	Illumina
ERR2498389	RCN02062	NA	Bangladesh	South Asia	2016	1	2	0.782	100	92.025	Illumina
ERR2498390	RCN02063	NA	Bangladesh	South Asia	2016	1	1	0.981	99.3976	70.33	Illumina
ERR2498391	RCN02064	NA	Bangladesh	South Asia	2016	1	1	0.974	100	105.365	Illumina
ERR2498392	RCN02065	NA	Bangladesh	South Asia	2016	1	1	0.981	97.5904	48.465	Illumina
ERR2498393	RCN02066	NA	Bangladesh	South Asia	2016	1	1	0.975	100	151.69	Illumina
ERR2498394	RCN02070	NA	Bangladesh	South Asia	2016	1	1	0.973	99.3976	81.355	Illumina
ERR2498395	RCN02071	NA	Bangladesh	South Asia	2016	1	1	0.979	98.7952	61.36	Illumina
ERR2498396	RCN02072	NA	Bangladesh	South Asia	2016	1	1	0.953	96.3855	28.21	Illumina
ERR2498397	RCN02074	NA	Bangladesh	South Asia	2016	1	1	0.763	98.1928	42.87	Illumina
ERR2498398	RCN02075	NA	Bangladesh	South Asia	2016	1	1	0.99	96.988	38.31	Illumina
ERR2498399	RCN02078	NA	Bangladesh	South Asia	2016	1	1	0.991	93.3735	23.86	Illumina
ERR2498400	RCN02083	NA	Bangladesh	South Asia	2016	1	1	0.783	78.9157	10.2	Illumina
ERR2498401	RCN02084	NA	Bangladesh	South Asia	2016	1	1	0.964	100	130.445	Illumina
ERR2498402	RCN02085	NA	Bangladesh	South Asia	2016	1	1	0.991	61.4458	8.845	Illumina
ERR2498404	RCN02087	NA	Bangladesh	South Asia	2016	1	1	0.993	100	59.695	Illumina
ERR2498405	RCN02088	NA	Bangladesh	South Asia	2016	1	1	0.977	100	150.19	Illumina
ERR2498408	RCN02091	NA	Bangladesh	South Asia	2016	1	1	0.977	96.3855	36.565	Illumina
ERR2498409	RCN02092	NA	Bangladesh	South Asia	2016	1	1	0.983	100	98.96	Illumina
ERR2498412	RCN02125	NA	Bangladesh	South Asia	2016	1	1	0.959	100	90.695	Illumina
ERR2498413	RCN02126	NA	Bangladesh	South Asia	2016	1	1	0.984	99.3976	27.03	Illumina
ERR2498414	RCN02127	NA	Bangladesh	South Asia	2016	1	1	0.958	100	131.47	Illumina
ERR2498415	RCN02130	NA	Bangladesh	South Asia	2016	1	1	0.992	97.5904	39.06	Illumina
ERR2498416	RCN02133	NA	Bangladesh	South Asia	2016	1	1	0.991	97.5904	40.7	Illumina
ERR2498417	RCN02134	NA	Bangladesh	South Asia	2016	1	1	0.995	68.0723	9.785	Illumina
ERR2498418	RCN02136	NA	Bangladesh	South Asia	2016	1	1	0.977	100	96.17	Illumina
ERR2498419	RCN02139	NA	Bangladesh	South Asia	2016	1	1	0.978	100	77.46	Illumina
ERR2498420	RCN02140	NA	Bangladesh	South Asia	2016	1	1	0.987	97.5904	63.455	Illumina
ERR2498424	RCN02145	NA	Bangladesh	South Asia	2016	1	1	0.967	100	108.695	Illumina
ERR2498425	RCN02146	NA	Bangladesh	South Asia	2016	1	1	0.973	100	102.1	Illumina
ERR2498426	RCN02147	NA	Bangladesh	South Asia	2016	2	2	0.847	100	121.195	Illumina
ERR2498427	RCN02149	NA	Bangladesh	South Asia	2016	1	1	0.961	100	89.935	Illumina
ERR2498428	RCN02151	NA	Bangladesh	South Asia	2016	1	1	0.977	96.3855	30.005	Illumina
ERR2498429	RCN02152	NA	Bangladesh	South Asia	2016	2	2	0.849	100	86.66	Illumina
ERR2498430	RCN02153	NA	Bangladesh	South Asia	2016	1	1	0.992	96.988	23.79	Illumina
ERR2498431	RCN02154	NA	Bangladesh	South Asia	2016	1	1	0.982	100	85.96	Illumina
ERR2498432	RCN02155	NA	Bangladesh	South Asia	2016	1	2	0.855	100	67.385	Illumina
ERR2498433	RCN02157	NA	Bangladesh	South Asia	2016	1	1	0.974	100	100.495	Illumina
ERR2498434	RCN02160	NA	Bangladesh	South Asia	2016	1	1	0.98	98.7952	89.06	Illumina
ERR2498435	RCN02161	NA	Bangladesh	South Asia	2016	1	1	0.925	96.988	66.18	Illumina
ERR2498436	RCN02164	NA	Bangladesh	South Asia	2016	1	1	0.988	74.6988	10.1	Illumina
ERR2498438	RCN02167	NA	Bangladesh	South Asia	2016	1	1	0.983	100	118.845	Illumina
ERR2498439	RCN02169	NA	Bangladesh	South Asia	2016	1	1	0.927	100	78.48	Illumina
ERR2498441	RCN02171	NA	Bangladesh	South Asia	2016	1	1	0.977	97.5904	37.285	Illumina
ERR2498442	RCN02172	NA	Bangladesh	South Asia	2016	1	1	0.996	92.1687	14.77	Illumina
ERR2498443	RCN02175	NA	Bangladesh	South Asia	2016	2	2	0.803	98.1928	62.33	Illumina
ERR2498444	RCN02182	NA	Bangladesh	South Asia	2016	1	1	0.982	100	119.28	Illumina
ERR2498445	RCN02184	NA	Bangladesh	South Asia	2016	2	2	0.572	99.3976	80.985	Illumina
ERR2498446	RCN02186	NA	Bangladesh	South Asia	2016	1	1	0.976	100	115.24	Illumina
ERR2498447	RCN02187	NA	Bangladesh	South Asia	2016	1	1	0.984	100	71.505	Illumina
ERR2498448	RCN02188	NA	Bangladesh	South Asia	2016	2	2	0.501	100	75.215	Illumina
ERR2498449	RCN02189	NA	Bangladesh	South Asia	2016	1	1	0.984	100	97.49	Illumina
ERR2498450	RCN02190	NA	Bangladesh	South Asia	2016	1	1	0.969	100	124.63	Illumina
ERR2498451	RCN02191	NA	Bangladesh	South Asia	2016	1	1	0.979	100	141.145	Illumina
ERR2498452	RCN02192	NA	Bangladesh	South Asia	2016	1	1	0.982	100	86.46	Illumina
ERR2498453	RCN02197	NA	Bangladesh	South Asia	2016	1	1	0.987	100	98.69	Illumina
ERR2498454	RCN02198	NA	Bangladesh	South Asia	2016	1	1	0.981	100	114.225	Illumina
ERR2498455	RCN02199	NA	Bangladesh	South Asia	2016	1	1	0.971	100	77.98	Illumina
ERR2498456	RCN02201	NA	Bangladesh	South Asia	2016	1	1	0.984	100	108.01	Illumina
ERR2498457	RCN02202	NA	Bangladesh	South Asia	2016	1	1	0.984	100	106.015	Illumina
ERR2498458	RCN02203	NA	Bangladesh	South Asia	2016	1	1	0.952	100	198.95	Illumina
ERR2498459	RCN02205	NA	Bangladesh	South Asia	2016	1	1	0.967	100	131.6	Illumina
ERR2498460	RCN02206	NA	Bangladesh	South Asia	2016	2	2	0.735	100	81.595	Illumina
ERR2498461	RCN02207	NA	Bangladesh	South Asia	2016	1	1	0.929	100	96.255	Illumina
ERR2498462	RCN02210	NA	Bangladesh	South Asia	2016	2	2	0.663	100	127.605	Illumina
ERR2498463	RCN02213	NA	Bangladesh	South Asia	2015	1	1	0.975	90.3614	23.105	Illumina
ERR2498464	RCN02214	NA	Bangladesh	South Asia	2015	2	2	0.554	100	78.73	Illumina
ERR2498465	RCN02216	NA	Bangladesh	South Asia	2016	2	2	0.556	100	82.75	Illumina
ERR2498466	RCN02217	NA	Bangladesh	South Asia	2015	1	1	0.969	100	75.565	Illumina
ERR2498467	RCN02218	NA	Bangladesh	South Asia	2015	3	3	0.56	100	72.505	Illumina
ERR2498468	RCN02221	NA	Bangladesh	South Asia	2016	1	1	0.96	100	98.21	Illumina
ERR2498469	RCN02222	NA	Bangladesh	South Asia	2016	1	1	0.965	100	125.765	Illumina
ERR2498470	RCN02224	NA	Bangladesh	South Asia	2016	2	2	0.709	97.5904	39.495	Illumina
ERR2498471	RCN02226	NA	Bangladesh	South Asia	2016	1	1	0.969	89.759	22.185	Illumina
ERR2498473	RCN02228	NA	Bangladesh	South Asia	2016	1	1	0.975	100	102.16	Illumina
ERR2498474	RCN02229	NA	Bangladesh	South Asia	2016	1	1	0.964	100	62.94	Illumina
ERR2498475	RCN02231	NA	Bangladesh	South Asia	2016	1	1	0.99	97.5904	40.72	Illumina
ERR2498476	RCN02232	NA	Bangladesh	South Asia	2016	1	2	0.875	64.4578	7.645	Illumina
ERR2498477	RCN02233	NA	Bangladesh	South Asia	2016	2	2	0.805	100	73.425	Illumina
ERR2498478	RCN02234	NA	Bangladesh	South Asia	2016	1	1	0.985	100	99.455	Illumina
ERR2498480	RCN02237	NA	Bangladesh	South Asia	2016	1	2	0.839	100	99.39	Illumina
ERR2498481	RCN02238	NA	Bangladesh	South Asia	2016	1	1	0.965	99.3976	55.36	Illumina
ERR2498482	RCN02239	NA	Bangladesh	South Asia	2016	1	2	0.895	84.3373	18.095	Illumina
ERR2498483	RCN02240	NA	Bangladesh	South Asia	2016	1	2	0.629	100	69.225	Illumina
ERR2498484	RCN02241	NA	Bangladesh	South Asia	2016	2	2	0.629	100	68.75	Illumina
ERR2498485	RCN02242	NA	Bangladesh	South Asia	2016	1	1	0.988	96.988	47.715	Illumina
ERR2498486	RCN02243	NA	Bangladesh	South Asia	2016	2	2	0.853	100	137.595	Illumina
ERR2498488	RCN02245	NA	Bangladesh	South Asia	2016	1	1	0.989	100	48.705	Illumina
ERR2498489	RCN02246	NA	Bangladesh	South Asia	2016	1	1	0.967	100	76.79	Illumina
ERR2498490	RCN02247	NA	Bangladesh	South Asia	2016	1	1	0.977	100	122.17	Illumina
ERR2498491	RCN02248	NA	Bangladesh	South Asia	2016	1	1	0.858	100	68.135	Illumina
ERR2498492	RCN02249	NA	Bangladesh	South Asia	2016	1	1	0.989	100	119.675	Illumina
ERR2498493	RCN02250	NA	Bangladesh	South Asia	2016	1	1	0.988	100	53.345	Illumina
ERR2498494	RCN02251	NA	Bangladesh	South Asia	2016	1	2	0.93	100	156.22	Illumina
ERR2498495	RCN02252	NA	Bangladesh	South Asia	2016	1	1	0.978	100	127.495	Illumina
ERR2498499	RCN02259	NA	Bangladesh	South Asia	2016	1	1	0.987	92.7711	21.295	Illumina
ERR2498500	RCN02271	NA	Bangladesh	South Asia	2016	1	2	0.887	100	149.15	Illumina
ERR2498501	RCN02272	NA	Bangladesh	South Asia	2016	2	2	0.713	98.1928	61.235	Illumina
ERR2498502	RCN02273	NA	Bangladesh	South Asia	2016	1	1	0.982	100	65.955	Illumina
ERR2498503	RCN02274	NA	Bangladesh	South Asia	2016	2	1	0.928	100	148.05	Illumina
ERR2498504	RCN02275	NA	Bangladesh	South Asia	2016	1	1	0.971	100	120.16	Illumina
ERR2498505	RCN02278	NA	Bangladesh	South Asia	2016	1	1	0.95	100	164.87	Illumina
ERR2498506	RCN02279	NA	Bangladesh	South Asia	2016	1	1	0.956	100	89.625	Illumina
ERR2498507	RCN02097	NA	Bangladesh	South Asia	2016	1	1	0.975	100	105.19	Illumina
ERR2498508	RCN02098	NA	Bangladesh	South Asia	2016	1	1	0.965	100	106.83	Illumina
ERR2498509	RCN02099	NA	Bangladesh	South Asia	2016	1	1	0.988	96.988	34.615	Illumina
ERR2498510	RCN02100	NA	Bangladesh	South Asia	2016	1	1	0.991	64.4578	7.99	Illumina
ERR2498511	RCN02101	NA	Bangladesh	South Asia	2016	1	1	0.987	95.7831	21.915	Illumina
ERR2498512	RCN02102	NA	Bangladesh	South Asia	2016	1	1	0.979	89.759	17.925	Illumina
ERR2498513	RCN02103	NA	Bangladesh	South Asia	2016	1	1	0.984	100	59.17	Illumina
ERR2498517	RCN02108	NA	Bangladesh	South Asia	2016	2	1	0.987	96.3855	30.92	Illumina
ERR2498518	RCN02109	NA	Bangladesh	South Asia	2016	2	2	0.788	100	40.87	Illumina
ERR2498519	RCN02111	NA	Bangladesh	South Asia	2016	1	1	0.982	96.988	43.6	Illumina
ERR2498520	RCN02112	NA	Bangladesh	South Asia	2016	1	1	0.978	100	86.55	Illumina
ERR2498522	RCN02114	NA	Bangladesh	South Asia	2016	1	1	0.965	99.3976	70.375	Illumina
ERR2498523	RCN02116	NA	Bangladesh	South Asia	2016	1	1	0.975	100	83.155	Illumina
ERR2498524	RCN02117	NA	Bangladesh	South Asia	2016	2	2	0.618	100	59.255	Illumina
ERR2498525	RCN02118	NA	Bangladesh	South Asia	2016	2	2	0.757	94.5783	27.385	Illumina
ERR2498526	RCN02119	NA	Bangladesh	South Asia	2016	1	1	0.98	88.5542	19.465	Illumina
ERR2498527	RCN02120	NA	Bangladesh	South Asia	2016	1	1	0.977	100	84.61	Illumina
ERR2498528	RCN02121	NA	Bangladesh	South Asia	2016	1	1	0.979	100	52.11	Illumina
ERR2498529	RCN02123	NA	Bangladesh	South Asia	2016	1	1	0.98	100	112.445	Illumina
ERR2498530	RCN02124	NA	Bangladesh	South Asia	2016	1	2	0.894	100	70.725	Illumina
ERR2506012	SPT19597	NA	Ghana	West Africa	2017	1	2	0.676	98.7952	34.455	Illumina
ERR2506016	SPT19673	NA	Ghana	West Africa	2017	3	3	0.582	92.1687	24.375	Illumina
ERR2506023	SPT19616	NA	Ghana	West Africa	2017	2	2	0.62	85.5422	14.185	Illumina
ERR2506026	SPT19612	NA	Ghana	West Africa	2017	2	2	0.673	77.1084	11.5	Illumina
ERR2506028	SPT19610	NA	Ghana	West Africa	2017	2	2	0.62	79.5181	10.575	Illumina
ERR2506030	SPT19606	NA	Ghana	West Africa	2017	2	3	0.63	92.7711	22.27	Illumina
ERR2506031	SPT19659	NA	Ghana	West Africa	2017	1	1	0.994	60.241	7.22	Illumina
ERR2506033	SPT21793	NA	Gambia	West Africa	2016	1	1	0.98	100	74.45	Illumina
ERR2506035	SPT21796	NA	Gambia	West Africa	2016	1	1	0.961	100	93.44	Illumina
ERR2506036	SPT21797	NA	Gambia	West Africa	2016	1	2	0.905	100	155.95	Illumina
ERR2506040	SPT21805	NA	Gambia	West Africa	2017	1	1	0.99	69.8795	14.675	Illumina
ERR2506043	SPT21808	NA	Gambia	West Africa	2017	1	1	0.976	100	123.525	Illumina
ERR2506048	SPT21813	NA	Gambia	West Africa	2017	1	1	0.984	98.1928	33.115	Illumina
ERR2506058	SPT21824	NA	Gambia	West Africa	2017	2	1	0.822	83.1325	10.475	Illumina
ERR2506063	SPT21831	NA	Gambia	West Africa	2017	2	2	0.77	100	99.535	Illumina
ERR2506065	SPT21833	NA	Gambia	West Africa	2017	1	1	0.984	100	139.81	Illumina
ERR2506067	SPT21835	NA	Gambia	West Africa	2017	1	1	0.962	100	161.55	Illumina
ERR2506068	SPT21836	NA	Gambia	West Africa	2017	1	1	0.965	100	114.645	Illumina
ERR2506069	SPT21837	NA	Gambia	West Africa	2017	1	1	0.993	90.3614	20.84	Illumina
ERR2506070	SPT21838	NA	Gambia	West Africa	2017	1	1	0.974	100	114.89	Illumina
ERR2506072	SPT21840	NA	Gambia	West Africa	2017	1	1	0.971	97.5904	56.27	Illumina
ERR2506073	SPT21841	NA	Gambia	West Africa	2017	1	1	0.982	100	110.585	Illumina
ERR2506075	SPT21844	NA	Gambia	West Africa	2017	1	1	0.981	99.3976	77.15	Illumina
ERR2506090	SPT21863	NA	Gambia	West Africa	2017	2	2	0.675	98.7952	35.19	Illumina
ERR2506093	SPT21866	NA	Gambia	West Africa	2017	2	2	0.978	95.1807	40.6	Illumina
ERR2506096	SPT21872	NA	Gambia	West Africa	2017	1	1	0.97	98.1928	78.46	Illumina
ERR2506097	SPT21873	NA	Gambia	West Africa	2017	1	1	0.932	100	114.025	Illumina
ERR2506098	SPT21874	NA	Gambia	West Africa	2017	1	1	0.708	98.7952	37.46	Illumina
ERR2506099	SPT21875	NA	Gambia	West Africa	2017	1	1	0.984	100	95.6	Illumina
ERR2506100	SPT21876	NA	Gambia	West Africa	2017	1	1	0.964	100	134.4	Illumina
ERR2506101	SPT21877	NA	Gambia	West Africa	2017	1	1	0.958	100	152.04	Illumina
ERR2506102	SPT21878	NA	Gambia	West Africa	2017	1	1	0.985	95.1807	42.5	Illumina
ERR2506104	SPT21880	NA	Gambia	West Africa	2017	1	1	0.989	72.2892	17.835	Illumina
ERR2506107	SPT21883	NA	Gambia	West Africa	2017	1	1	0.997	65.0602	17.76	Illumina
ERR2506108	SPT21884	NA	Gambia	West Africa	2017	1	1	0.898	76.506	15.995	Illumina
ERR2506109	SPT21885	NA	Gambia	West Africa	2017	1	1	0.981	98.1928	78.34	Illumina
ERR2506111	SPT21887	NA	Gambia	West Africa	2017	2	2	0.666	100	76.56	Illumina
ERR2524240	RCN03169	NA	Thailand	Southeast Asia	2013	1	1	0.993	81.3253	14.29	Illumina
ERR2524247	RCN03176	NA	Thailand	Southeast Asia	2013	1	1	0.825	62.6506	7.905	Illumina
ERR2524248	RCN03177	NA	Thailand	Southeast Asia	2013	1	1	0.985	95.1807	34.39	Illumina
ERR2524254	RCN03183	NA	Thailand	Southeast Asia	2015	1	1	0.992	95.1807	24.175	Illumina
ERR2524255	RCN03184	NA	Thailand	Southeast Asia	2015	1	1	0.992	72.8916	9.645	Illumina
ERR2524256	RCN03185	NA	Thailand	Southeast Asia	2015	1	1	0.991	92.7711	24.625	Illumina
ERR2524257	RCN03186	NA	Thailand	Southeast Asia	2015	1	1	0.989	98.7952	36.825	Illumina
ERR2524259	RCN03188	NA	Thailand	Southeast Asia	2015	1	1	0.993	87.9518	19.53	Illumina
ERR2524262	RCN03191	NA	Thailand	Southeast Asia	2015	1	1	0.954	95.1807	30.695	Illumina
ERR2524263	RCN03192	NA	Thailand	Southeast Asia	2015	1	1	0.993	85.5422	18.175	Illumina
ERR2524264	RCN03194	NA	Thailand	Southeast Asia	2014	1	1	0.99	97.5904	35.405	Illumina
ERR2524265	RCN03195	NA	Thailand	Southeast Asia	2014	1	1	0.987	94.5783	34.075	Illumina
ERR2524266	RCN03196	NA	Thailand	Southeast Asia	2014	1	1	0.989	98.7952	41.065	Illumina
ERR2524270	SPT21708	NA	Gambia	West Africa	2016	1	1	0.967	100	226.095	Illumina
ERR2524273	SPT21773	NA	Gambia	West Africa	2016	2	2	0.57	100	133.855	Illumina
ERR2524274	SPT21786	NA	Gambia	West Africa	2016	1	1	0.96	100	148.015	Illumina
ERR2524278	RCN09262	NA	Vietnam	Southeast Asia	2017	1	1	0.975	100	130.335	Illumina
ERR2524280	RCN09265	NA	Vietnam	Southeast Asia	2017	1	1	0.991	80.1205	11.235	Illumina
ERR2524281	RCN09266	NA	Vietnam	Southeast Asia	2017	1	1	0.958	100	66.99	Illumina
ERR2524283	RCN09268	NA	Vietnam	Southeast Asia	2017	1	1	0.976	98.7952	40.15	Illumina
ERR2524284	RCN09269	NA	Vietnam	Southeast Asia	2017	1	1	0.845	100	76.725	Illumina
ERR2524285	RCN09270	NA	Vietnam	Southeast Asia	2017	1	1	0.971	100	72.87	Illumina
ERR2524286	RCN09271	NA	Vietnam	Southeast Asia	2017	1	1	0.976	100	106.82	Illumina
ERR2524287	RCN09272	NA	Vietnam	Southeast Asia	2017	1	1	0.983	97.5904	46.185	Illumina
ERR2524288	RCN09273	NA	Vietnam	Southeast Asia	2017	1	1	0.902	100	58.215	Illumina
ERR2524289	RCN09274	NA	Vietnam	Southeast Asia	2017	1	1	0.977	100	84.43	Illumina
ERR2524290	RCN09276	NA	Vietnam	Southeast Asia	2017	1	1	0.983	100	75.115	Illumina
ERR2524292	RCN09278	NA	Vietnam	Southeast Asia	2017	1	1	0.976	100	72.865	Illumina
ERR2524293	RCN09282	NA	Vietnam	Southeast Asia	2017	1	1	0.995	86.747	15.74	Illumina
ERR2524294	RCN09283	NA	Vietnam	Southeast Asia	2017	1	1	0.989	96.3855	25.84	Illumina
ERR2524295	RCN09284	NA	Vietnam	Southeast Asia	2017	1	1	0.986	91.5663	20.265	Illumina
ERR2524296	RCN09285	NA	Vietnam	Southeast Asia	2017	1	1	0.991	100	71.385	Illumina
ERR2524297	RCN09286	NA	Vietnam	Southeast Asia	2017	2	2	0.694	100	96.62	Illumina
ERR2525608	RCN02457	NA	Bangladesh	South Asia	2016	1	1	0.889	99.3976	45.075	Illumina
ERR2525609	RCN02459	NA	Bangladesh	South Asia	2016	1	1	0.979	100	68.955	Illumina
ERR2525610	RCN02486	NA	Bangladesh	South Asia	2016	1	2	0.834	98.7952	38.705	Illumina
ERR2525611	RCN02501	NA	Bangladesh	South Asia	2016	1	1	0.952	100	94.86	Illumina
ERR2525615	RCN02515	NA	Bangladesh	South Asia	2016	1	2	0.758	100	62.575	Illumina
ERR2525616	RCN02516	NA	Bangladesh	South Asia	2016	1	1	0.979	98.7952	36.155	Illumina
ERR2525617	RCN02517	NA	Bangladesh	South Asia	2016	2	2	0.656	100	82.76	Illumina
ERR2525619	RCN02519	NA	Bangladesh	South Asia	2016	1	1	0.986	78.3133	10.88	Illumina
ERR2525620	RCN02520	NA	Bangladesh	South Asia	2016	1	1	0.992	88.5542	20.71	Illumina
ERR2525621	RCN02521	NA	Bangladesh	South Asia	2015	2	2	0.699	100	59.75	Illumina
ERR2525622	RCN02522	NA	Bangladesh	South Asia	2015	1	1	0.973	66.2651	6.895	Illumina
ERR2525623	RCN02524	NA	Bangladesh	South Asia	2016	1	1	0.989	98.1928	41.145	Illumina
ERR2525624	RCN02525	NA	Bangladesh	South Asia	2016	1	1	0.827	99.3976	44.645	Illumina
ERR2525625	RCN02526	NA	Bangladesh	South Asia	2016	1	1	0.987	100	116.66	Illumina
ERR2525628	RCN02529	NA	Bangladesh	South Asia	2016	1	2	0.871	100	63.62	Illumina
ERR2525629	RCN02530	NA	Bangladesh	South Asia	2016	1	1	0.991	98.7952	51.74	Illumina
ERR2525630	RCN02531	NA	Bangladesh	South Asia	2016	1	1	0.994	96.3855	23.34	Illumina
ERR2525632	RCN02533	NA	Bangladesh	South Asia	2016	1	1	0.988	92.7711	24.62	Illumina
ERR2525633	RCN02534	NA	Bangladesh	South Asia	2016	1	1	0.976	100	68.025	Illumina
ERR2525634	RCN02535	NA	Bangladesh	South Asia	2016	1	1	0.983	100	145.92	Illumina
ERR2525636	RCN02537	NA	Bangladesh	South Asia	2016	1	1	0.982	100	101.285	Illumina
ERR2525637	RCN02538	NA	Bangladesh	South Asia	2016	1	1	0.991	100	46.815	Illumina
ERR2525638	RCN02539	NA	Bangladesh	South Asia	2016	1	1	0.913	100	80.255	Illumina
ERR2525639	RCN02540	NA	Bangladesh	South Asia	2016	2	2	0.871	100	111.44	Illumina
ERR2525640	RCN02541	NA	Bangladesh	South Asia	2016	2	2	0.72	99.3976	40.84	Illumina
ERR2525641	RCN02542	NA	Bangladesh	South Asia	2016	1	1	0.979	99.3976	32.305	Illumina
ERR2525642	RCN02543	NA	Bangladesh	South Asia	2016	1	1	0.969	100	125.36	Illumina
ERR2525644	RCN02545	NA	Bangladesh	South Asia	2016	1	2	0.894	100	99.53	Illumina
ERR2525645	RCN02546	NA	Bangladesh	South Asia	2016	1	2	0.815	100	86.395	Illumina
ERR2525646	RCN02547	NA	Bangladesh	South Asia	2016	1	1	0.978	100	89.035	Illumina
ERR2525647	RCN02548	NA	Bangladesh	South Asia	2016	2	2	0.763	100	118.095	Illumina
ERR2525648	RCN02549	NA	Bangladesh	South Asia	2016	1	1	0.984	100	100.98	Illumina
ERR2525649	RCN02550	NA	Bangladesh	South Asia	2016	1	1	0.976	100	130.67	Illumina
ERR2525650	RCN02551	NA	Bangladesh	South Asia	2016	1	2	0.789	100	138.745	Illumina
ERR2525651	RCN02552	NA	Bangladesh	South Asia	2016	1	1	0.976	100	139	Illumina
ERR2525652	RCN02553	NA	Bangladesh	South Asia	2016	1	1	0.962	100	93.78	Illumina
ERR2525653	RCN02554	NA	Bangladesh	South Asia	2016	1	1	0.976	100	134.685	Illumina
ERR2525654	RCN02555	NA	Bangladesh	South Asia	2016	1	1	0.982	100	86.66	Illumina
ERR2525655	RCN02556	NA	Bangladesh	South Asia	2016	1	1	0.986	100	98.615	Illumina
ERR2525656	RCN02557	NA	Bangladesh	South Asia	2016	2	1	0.972	100	78.655	Illumina
ERR2525657	RCN02558	NA	Bangladesh	South Asia	2016	1	1	0.965	100	89.525	Illumina
ERR2525658	RCN02559	NA	Bangladesh	South Asia	2016	1	2	0.905	100	93.475	Illumina
ERR2525659	RCN02560	NA	Bangladesh	South Asia	2016	1	1	0.981	100	49.685	Illumina
ERR2525660	RCN02562	NA	Bangladesh	South Asia	2016	2	2	0.615	100	156.385	Illumina
ERR2525661	RCN02563	NA	Bangladesh	South Asia	2016	1	1	0.962	100	91.29	Illumina
ERR2525662	RCN02564	NA	Bangladesh	South Asia	2016	2	2	0.609	100	122.52	Illumina
ERR2525663	RCN02565	NA	Bangladesh	South Asia	2016	2	2	0.743	100	103.03	Illumina
ERR2525664	RCN02566	NA	Bangladesh	South Asia	2016	1	1	0.962	100	151.83	Illumina
ERR2525665	RCN02567	NA	Bangladesh	South Asia	2016	1	1	0.961	100	145.955	Illumina
ERR2525666	RCN02568	NA	Bangladesh	South Asia	2016	1	1	0.979	100	127.025	Illumina
ERR2525669	RCN02571	NA	Bangladesh	South Asia	2016	1	1	0.982	100	92.96	Illumina
ERR2525670	RCN02572	NA	Bangladesh	South Asia	2016	1	1	0.99	100	108.015	Illumina
ERR2525671	RCN02573	NA	Bangladesh	South Asia	2016	1	1	0.98	100	84.17	Illumina
ERR2525672	RCN02574	NA	Bangladesh	South Asia	2016	1	1	0.957	100	253.795	Illumina
ERR2525674	RCN02577	NA	Bangladesh	South Asia	2016	1	1	0.987	100	56.595	Illumina
ERR2525675	RCN02578	NA	Bangladesh	South Asia	2016	3	2	0.528	100	95.155	Illumina
ERR2525676	RCN02579	NA	Bangladesh	South Asia	2016	2	2	0.67	100	62.66	Illumina
ERR2525677	RCN02580	NA	Bangladesh	South Asia	2016	1	1	0.988	99.3976	51.205	Illumina
ERR2525678	RCN02581	NA	Bangladesh	South Asia	2016	2	2	0.921	100	64.665	Illumina
ERR2525679	RCN02582	NA	Bangladesh	South Asia	2016	1	1	0.926	100	112.98	Illumina
ERR2525680	RCN02585	NA	Bangladesh	South Asia	2016	2	2	0.594	100	178.91	Illumina
ERR2525681	RCN02586	NA	Bangladesh	South Asia	2016	3	3	0.558	100	163.055	Illumina
ERR2525682	RCN02587	NA	Bangladesh	South Asia	2016	1	1	0.979	100	89.765	Illumina
ERR2525683	RCN02588	NA	Bangladesh	South Asia	2016	1	1	0.973	100	79.75	Illumina
ERR2525684	RCN02589	NA	Bangladesh	South Asia	2016	1	1	0.984	100	148.29	Illumina
ERR2525685	RCN02591	NA	Bangladesh	South Asia	2016	1	1	0.992	91.5663	23.35	Illumina
ERR2525686	RCN02592	NA	Bangladesh	South Asia	2016	1	1	0.947	100	109.64	Illumina
ERR2525687	RCN02593	NA	Bangladesh	South Asia	2016	1	1	0.843	100	79.9	Illumina
ERR2525688	RCN02594	NA	Bangladesh	South Asia	2016	1	1	0.963	100	109.305	Illumina
ERR2525690	RCN02596	NA	Bangladesh	South Asia	2016	1	1	0.812	87.9518	17.41	Illumina
ERR2525691	RCN02598	NA	Bangladesh	South Asia	2016	1	1	0.974	100	78.585	Illumina
ERR2525692	RCN02599	NA	Bangladesh	South Asia	2016	1	1	0.989	100	116.735	Illumina
ERR2525694	RCN02601	NA	Bangladesh	South Asia	2016	2	2	0.64	100	78.305	Illumina
ERR2525695	RCN02602	NA	Bangladesh	South Asia	2016	1	1	0.985	98.1928	54.415	Illumina
ERR2525698	RCN02605	NA	Bangladesh	South Asia	2016	1	1	0.986	100	53.15	Illumina
ERR2525699	RCN02606	NA	Bangladesh	South Asia	2016	1	1	0.989	100	88.17	Illumina
ERR2525700	RCN02607	NA	Bangladesh	South Asia	2016	1	1	0.875	69.8795	9.05	Illumina
ERR2525701	RCN02608	NA	Bangladesh	South Asia	2016	1	1	0.992	60.241	7.015	Illumina
ERR2525702	RCN02609	NA	Bangladesh	South Asia	2016	1	1	0.989	100	48.24	Illumina
ERR2525704	RCN02611	NA	Bangladesh	South Asia	2016	2	2	0.825	98.1928	55.18	Illumina
ERR2525706	RCN02613	NA	Bangladesh	South Asia	2016	1	1	0.987	100	78.17	Illumina
ERR2525707	RCN02614	NA	Bangladesh	South Asia	2016	1	1	0.967	98.7952	39.705	Illumina
ERR2525708	RCN02615	NA	Bangladesh	South Asia	2016	1	1	0.964	100	84.84	Illumina
ERR2525709	RCN02616	NA	Bangladesh	South Asia	2016	1	1	0.967	100	79.41	Illumina
ERR2525710	RCN02619	NA	Bangladesh	South Asia	2016	1	1	0.964	100	80.11	Illumina
ERR2525711	RCN02620	NA	Bangladesh	South Asia	2016	1	1	0.973	100	81.385	Illumina
ERR2525712	RCN02621	NA	Bangladesh	South Asia	2016	2	2	0.682	100	142.145	Illumina
ERR2525715	RCN02624	NA	Bangladesh	South Asia	2016	2	1	0.921	98.1928	37.405	Illumina
ERR2525717	RCN02626	NA	Bangladesh	South Asia	2016	1	1	0.965	99.3976	46.145	Illumina
ERR2525719	RCN02628	NA	Bangladesh	South Asia	2016	1	1	0.984	100	72.17	Illumina
ERR2525720	RCN02629	NA	Bangladesh	South Asia	2016	1	1	0.983	97.5904	54.475	Illumina
ERR2525721	RCN02630	NA	Bangladesh	South Asia	2016	1	1	0.921	99.3976	61.375	Illumina
ERR2525723	RCN02632	NA	Bangladesh	South Asia	2016	1	2	0.716	100	82.025	Illumina
ERR2525724	RCN02633	NA	Bangladesh	South Asia	2016	1	1	0.966	100	104.73	Illumina
ERR2525726	RCN02659	NA	Bangladesh	South Asia	2016	1	1	0.969	100	76.225	Illumina
ERR2525728	RCN02662	NA	Bangladesh	South Asia	2016	3	3	0.471	100	103.405	Illumina
ERR2525729	RCN02663	NA	Bangladesh	South Asia	2016	1	1	0.982	100	90.12	Illumina
ERR2525730	RCN02664	NA	Bangladesh	South Asia	2016	1	1	0.957	100	142.49	Illumina
ERR2525731	RCN02666	NA	Bangladesh	South Asia	2016	2	3	0.444	100	73.485	Illumina
ERR2525733	RCN02673	NA	Bangladesh	South Asia	2016	1	2	0.717	100	56.39	Illumina
ERR2525734	RCN02674	NA	Bangladesh	South Asia	2016	2	2	0.769	100	60.095	Illumina
ERR2525737	RCN02685	NA	Bangladesh	South Asia	2016	2	2	0.717	100	85.03	Illumina
ERR2525738	RCN02686	NA	Bangladesh	South Asia	2016	1	1	0.984	100	90.095	Illumina
ERR2525739	RCN02690	NA	Bangladesh	South Asia	2016	1	1	0.983	100	93.24	Illumina
ERR2525740	RCN02691	NA	Bangladesh	South Asia	2016	1	1	0.984	98.7952	47.795	Illumina
ERR2525741	RCN02692	NA	Bangladesh	South Asia	2016	1	2	0.911	100	122.38	Illumina
ERR2525742	RCN02693	NA	Bangladesh	South Asia	2016	1	1	0.972	99.3976	70.075	Illumina
ERR2525743	RCN02694	NA	Bangladesh	South Asia	2016	1	1	0.979	98.7952	58.445	Illumina
ERR2525744	RCN02696	NA	Bangladesh	South Asia	2016	1	1	0.992	81.9277	15.7	Illumina
ERR2525746	RCN02700	NA	Bangladesh	South Asia	2016	1	1	0.9	92.7711	23.19	Illumina
ERR2525747	RCN02701	NA	Bangladesh	South Asia	2016	1	1	0.987	96.3855	33.11	Illumina
ERR2525748	RCN02702	NA	Bangladesh	South Asia	2016	2	2	0.795	100	127.895	Illumina
ERR2525749	RCN03336	NA	Myanmar	Southeast Asia	2016	1	1	0.966	100	58.435	Illumina
ERR2525750	RCN02703	NA	Bangladesh	South Asia	2016	2	1	0.811	100	64.5	Illumina
ERR2525751	RCN02704	NA	Bangladesh	South Asia	2016	1	1	0.979	100	98.205	Illumina
ERR2525752	RCN02705	NA	Bangladesh	South Asia	2016	1	1	0.851	100	93.185	Illumina
ERR2525753	RCN02707	NA	Bangladesh	South Asia	2016	2	2	0.767	100	80.94	Illumina
ERR2525754	RCN02708	NA	Bangladesh	South Asia	2016	2	2	0.813	100	89.165	Illumina
ERR2525755	RCN02710	NA	Bangladesh	South Asia	2016	2	2	0.734	100	38.365	Illumina
ERR2525756	RCN02712	NA	Bangladesh	South Asia	2016	1	1	0.97	100	74.99	Illumina
ERR2525757	RCN02713	NA	Bangladesh	South Asia	2016	1	1	0.961	100	66.13	Illumina
ERR2525758	RCN02714	NA	Bangladesh	South Asia	2016	2	2	0.732	97.5904	37.195	Illumina
ERR2525760	RCN02716	NA	Bangladesh	South Asia	2016	1	1	0.98	99.3976	54.66	Illumina
ERR2525761	RCN02717	NA	Bangladesh	South Asia	2016	1	2	0.861	88.5542	12.465	Illumina
ERR2525763	RCN02719	NA	Bangladesh	South Asia	2016	2	2	0.691	98.1928	54.82	Illumina
ERR2525764	RCN02720	NA	Bangladesh	South Asia	2016	1	1	0.99	96.988	40.025	Illumina
ERR2525766	RCN02722	NA	Bangladesh	South Asia	2016	1	1	0.884	93.3735	29.545	Illumina
ERR2525767	RCN02723	NA	Bangladesh	South Asia	2016	1	2	0.942	96.988	50.94	Illumina
ERR2525768	RCN02724	NA	Bangladesh	South Asia	2016	2	1	0.945	99.3976	46.565	Illumina
ERR2525769	RCN02725	NA	Bangladesh	South Asia	2016	1	1	0.989	96.3855	31.485	Illumina
ERR2525770	RCN02726	NA	Bangladesh	South Asia	2016	1	1	0.987	97.5904	44.275	Illumina
ERR2525771	RCN02727	NA	Bangladesh	South Asia	2016	2	2	0.814	99.3976	52.815	Illumina
ERR2525772	RCN02728	NA	Bangladesh	South Asia	2016	2	2	0.775	83.1325	15.55	Illumina
ERR2525773	RCN02729	NA	Bangladesh	South Asia	2016	1	1	0.962	100	103.35	Illumina
ERR2525775	RCN02634	NA	Bangladesh	South Asia	2016	1	1	0.988	71.0843	12.705	Illumina
ERR2525776	RCN02635	NA	Bangladesh	South Asia	2016	2	2	0.889	60.241	6.21	Illumina
ERR2525777	RCN02636	NA	Bangladesh	South Asia	2016	2	2	0.846	96.988	32.795	Illumina
ERR2525778	RCN02637	NA	Bangladesh	South Asia	2016	1	1	0.973	100	63.72	Illumina
ERR2525779	RCN02638	NA	Bangladesh	South Asia	2016	1	1	0.98	99.3976	53.405	Illumina
ERR2525780	RCN02639	NA	Bangladesh	South Asia	2016	1	1	0.977	100	116.58	Illumina
ERR2525781	RCN02640	NA	Bangladesh	South Asia	2016	1	1	0.969	100	57.765	Illumina
ERR2525782	RCN02641	NA	Bangladesh	South Asia	2016	1	2	0.848	95.1807	31.09	Illumina
ERR2525783	RCN02642	NA	Bangladesh	South Asia	2016	1	1	0.983	100	107.165	Illumina
ERR2525784	RCN02643	NA	Bangladesh	South Asia	2016	1	1	0.963	99.3976	88.765	Illumina
ERR2525785	RCN02644	NA	Bangladesh	South Asia	2016	1	1	0.966	100	71.955	Illumina
ERR2525786	RCN02645	NA	Bangladesh	South Asia	2016	1	1	0.963	100	66.035	Illumina
ERR2525787	RCN02646	NA	Bangladesh	South Asia	2016	1	1	0.985	100	38	Illumina
ERR2525788	RCN02647	NA	Bangladesh	South Asia	2016	1	1	0.975	100	98.755	Illumina
ERR2525789	RCN02648	NA	Bangladesh	South Asia	2016	1	1	0.985	100	62.78	Illumina
ERR2525791	RCN02650	NA	Bangladesh	South Asia	2016	2	1	0.82	96.988	32.75	Illumina
ERR2525792	RCN02651	NA	Bangladesh	South Asia	2016	2	2	0.811	100	85.965	Illumina
ERR2525793	RCN02652	NA	Bangladesh	South Asia	2016	1	1	0.961	100	117.09	Illumina
ERR2525794	RCN02653	NA	Bangladesh	South Asia	2016	1	1	0.988	100	89.225	Illumina
ERR2525795	RCN02654	NA	Bangladesh	South Asia	2016	1	1	0.984	100	65.025	Illumina
ERR2525796	RCN02655	NA	Bangladesh	South Asia	2016	1	1	0.983	100	106.73	Illumina
ERR2525798	RCN02657	NA	Bangladesh	South Asia	2016	2	2	0.746	100	101.965	Illumina
ERR2525799	RCN02731	NA	Bangladesh	South Asia	2016	1	1	0.984	100	59.755	Illumina
ERR2525800	RCN02732	NA	Bangladesh	South Asia	2016	1	1	0.967	100	87.17	Illumina
ERR2525801	RCN02733	NA	Bangladesh	South Asia	2016	1	1	0.964	100	96.3	Illumina
ERR2525802	RCN02734	NA	Bangladesh	South Asia	2016	1	1	0.967	100	127.16	Illumina
ERR2525803	RCN02735	NA	Bangladesh	South Asia	2016	1	1	0.979	100	53.875	Illumina
ERR2525804	RCN02736	NA	Bangladesh	South Asia	2016	1	1	0.96	100	99.985	Illumina
ERR2525805	RCN02737	NA	Bangladesh	South Asia	2016	1	1	0.974	98.7952	28.32	Illumina
ERR2525806	RCN02738	NA	Bangladesh	South Asia	2016	1	1	0.982	100	53.765	Illumina
ERR2525807	RCN02741	NA	Bangladesh	South Asia	2016	1	1	0.977	95.7831	34.41	Illumina
ERR2525808	RCN02742	NA	Bangladesh	South Asia	2016	1	1	0.982	97.5904	38.32	Illumina
ERR2525809	RCN02743	NA	Bangladesh	South Asia	2016	1	1	0.975	100	60.41	Illumina
ERR2525810	RCN02744	NA	Bangladesh	South Asia	2016	2	3	0.642	100	80.41	Illumina
ERR2525811	RCN02745	NA	Bangladesh	South Asia	2016	1	2	0.829	99.3976	31.885	Illumina
ERR2525812	RCN02746	NA	Bangladesh	South Asia	2016	1	1	0.988	100	68.43	Illumina
ERR2525813	RCN02747	NA	Bangladesh	South Asia	2016	1	1	0.988	100	42.175	Illumina
ERR2525814	RCN02748	NA	Bangladesh	South Asia	2016	1	1	0.978	100	45.89	Illumina
ERR2525815	RCN02749	NA	Bangladesh	South Asia	2016	1	2	0.891	100	72.33	Illumina
ERR2525816	RCN02750	NA	Bangladesh	South Asia	2016	1	1	0.965	100	104.995	Illumina
ERR2525817	RCN02751	NA	Bangladesh	South Asia	2016	1	1	0.974	98.7952	35.185	Illumina
ERR2525821	RCN02756	NA	Bangladesh	South Asia	2016	1	1	0.971	100	128.65	Illumina
ERR2525822	RCN02758	NA	Bangladesh	South Asia	2016	1	1	0.995	81.3253	15.94	Illumina
ERR2525823	RCN02759	NA	Bangladesh	South Asia	2016	1	1	0.966	100	117.03	Illumina
ERR2525824	RCN02760	NA	Bangladesh	South Asia	2016	1	2	0.793	100	51.145	Illumina
ERR2525825	RCN02761	NA	Bangladesh	South Asia	2016	1	1	0.98	100	59.62	Illumina
ERR2525826	RCN02762	NA	Bangladesh	South Asia	2016	1	1	0.976	100	91.85	Illumina
ERR2525827	RCN02764	NA	Bangladesh	South Asia	2016	1	1	0.874	86.747	14.725	Illumina
ERR2525828	RCN02765	NA	Bangladesh	South Asia	2016	1	2	0.826	81.9277	14.395	Illumina
ERR2525829	RCN02766	NA	Bangladesh	South Asia	2016	1	1	0.975	100	52.35	Illumina
ERR2525830	RCN02767	NA	Bangladesh	South Asia	2016	1	1	0.995	71.0843	8.985	Illumina
ERR2525833	RCN02774	NA	Bangladesh	South Asia	2016	1	1	0.983	100	47.84	Illumina
ERR2525835	RCN02776	NA	Bangladesh	South Asia	2016	1	1	0.98	98.7952	56.26	Illumina
ERR2525836	RCN02777	NA	Bangladesh	South Asia	2016	1	1	0.98	98.7952	53.7	Illumina
ERR2525837	RCN02779	NA	Bangladesh	South Asia	2016	1	2	0.657	100	112.845	Illumina
ERR2525838	RCN02780	NA	Bangladesh	South Asia	2016	1	1	0.981	98.1928	24.805	Illumina
ERR2525839	RCN02781	NA	Bangladesh	South Asia	2016	1	1	0.972	98.1928	35.39	Illumina
ERR2525841	RCN02783	NA	Bangladesh	South Asia	2016	1	1	0.975	100	91.545	Illumina
ERR2525842	RCN02784	NA	Bangladesh	South Asia	2016	1	1	0.978	100	97.97	Illumina
ERR2525844	RCN02740	NA	Bangladesh	South Asia	2016	1	1	0.97	100	66.67	Illumina
ERR2525847	RCN02787	NA	Bangladesh	South Asia	2016	1	1	0.982	94.5783	29.245	Illumina
ERR2525848	RCN02788	NA	Bangladesh	South Asia	2016	1	1	0.986	81.3253	18.71	Illumina
ERR2525849	RCN02789	NA	Bangladesh	South Asia	2016	1	1	0.982	99.3976	41.39	Illumina
ERR2525850	RCN02790	NA	Bangladesh	South Asia	2016	1	1	0.981	100	77.245	Illumina
ERR2525851	RCN02791	NA	Bangladesh	South Asia	2016	1	1	0.992	71.0843	11.5	Illumina
ERR2525852	RCN02792	NA	Bangladesh	South Asia	2016	1	1	0.964	100	92.585	Illumina
ERR2525853	RCN02793	NA	Bangladesh	South Asia	2016	1	1	0.968	100	84.1	Illumina
ERR2525855	RCN02795	NA	Bangladesh	South Asia	2016	1	2	0.773	92.7711	23.09	Illumina
ERR2525856	RCN02796	NA	Bangladesh	South Asia	2016	2	2	0.989	88.5542	20.67	Illumina
ERR2525857	RCN02798	NA	Bangladesh	South Asia	2016	1	1	0.991	96.988	36.97	Illumina
ERR2525858	RCN02799	NA	Bangladesh	South Asia	2016	1	1	0.988	99.3976	46.87	Illumina
ERR2525859	RCN02800	NA	Bangladesh	South Asia	2016	2	2	0.878	97.5904	24.515	Illumina
ERR2525860	RCN02801	NA	Bangladesh	South Asia	2016	1	1	0.989	98.7952	32.27	Illumina
ERR2525861	RCN02804	NA	Bangladesh	South Asia	2016	1	1	0.974	100	91.065	Illumina
ERR2525863	RCN02806	NA	Bangladesh	South Asia	2016	1	1	0.983	99.3976	63.48	Illumina
ERR2525864	RCN02807	NA	Bangladesh	South Asia	2015	1	1	0.992	100	61.645	Illumina
ERR2525865	RCN02809	NA	Bangladesh	South Asia	2016	1	1	0.962	100	68.55	Illumina
ERR2525867	RCN02814	NA	Bangladesh	South Asia	2016	1	1	0.977	100	92.18	Illumina
ERR2525869	RCN02816	NA	Bangladesh	South Asia	2016	1	1	0.976	100	56.065	Illumina
ERR2525870	RCN02817	NA	Bangladesh	South Asia	2016	1	1	0.977	100	98.045	Illumina
ERR2525871	RCN02818	NA	Bangladesh	South Asia	2016	2	2	0.575	100	101.17	Illumina
ERR2525872	RCN02819	NA	Bangladesh	South Asia	2016	1	1	0.979	100	80.175	Illumina
ERR2525873	RCN02820	NA	Bangladesh	South Asia	2016	1	1	0.985	100	45.22	Illumina
ERR2525874	RCN02821	NA	Bangladesh	South Asia	2016	1	1	0.98	100	42.42	Illumina
ERR2525875	RCN02822	NA	Bangladesh	South Asia	2016	1	1	0.977	100	81.26	Illumina
ERR2525876	RCN02824	NA	Bangladesh	South Asia	2016	1	1	0.987	71.6867	10.625	Illumina
ERR2525877	RCN02826	NA	Bangladesh	South Asia	2016	1	1	0.985	60.8434	7.39	Illumina
ERR2525878	RCN02827	NA	Bangladesh	South Asia	2016	1	1	0.875	100	65.55	Illumina
ERR2525879	RCN02829	NA	Bangladesh	South Asia	2016	2	2	0.831	100	94.935	Illumina
ERR2525880	RCN02830	NA	Bangladesh	South Asia	2016	2	2	0.789	69.2771	9.47	Illumina
ERR2525881	RCN02831	NA	Bangladesh	South Asia	2016	1	2	0.711	100	87.05	Illumina
ERR2525882	RCN02832	NA	Bangladesh	South Asia	2016	1	1	0.979	100	74.45	Illumina
ERR2525883	RCN02833	NA	Bangladesh	South Asia	2016	1	1	0.965	100	81.94	Illumina
ERR2525886	RCN02837	NA	Bangladesh	South Asia	2016	1	1	0.965	99.3976	50.82	Illumina
ERR2525887	RCN02839	NA	Bangladesh	South Asia	2016	1	1	0.98	100	76.195	Illumina
ERR2525888	RCN02841	NA	Bangladesh	South Asia	2016	1	1	0.985	100	41.31	Illumina
ERR2525889	RCN02842	NA	Bangladesh	South Asia	2016	1	1	0.984	97.5904	38.27	Illumina
ERR2525890	RCN02843	NA	Bangladesh	South Asia	2016	1	1	0.966	99.3976	56.94	Illumina
ERR2525891	RCN02844	NA	Bangladesh	South Asia	2016	2	2	0.778	100	93.07	Illumina
ERR2525893	RCN02847	NA	Bangladesh	South Asia	2016	1	1	0.984	100	66.915	Illumina
ERR2525894	RCN02848	NA	Bangladesh	South Asia	2016	1	1	0.984	100	80.14	Illumina
ERR2525895	RCN02849	NA	Bangladesh	South Asia	2016	2	2	0.649	100	107.62	Illumina
ERR2525896	RCN02850	NA	Bangladesh	South Asia	2016	1	2	0.849	100	64.855	Illumina
ERR2525897	RCN02851	NA	Bangladesh	South Asia	2016	1	1	0.963	100	102.475	Illumina
ERR2525899	RCN02853	NA	Bangladesh	South Asia	2016	1	2	0.652	99.3976	44.21	Illumina
[truncated: 6,214 more rows]

## Sheet: Table S2
Table S2. 165 Diverse Loci used for estMOI and Malaria-MOI estimations
Chromosome	Start	End	No. SNPs	Gene
Pf3D7_01_v3	145388	145662	41	PF3D7_0103300
Pf3D7_01_v3	162867	163115	56	PF3D7_0103600
Pf3D7_01_v3	528859	529104	71	PF3D7_0113800
Pf3D7_01_v3	535965	536239	67	PF3D7_0113800
Pf3D7_02_v3	290580	290821	34	SERA8
Pf3D7_02_v3	291770	292017	31	SERA8
Pf3D7_02_v3	470437	470709	57	TKL1
Pf3D7_02_v3	503040	503288	70	PF3D7_0212400
Pf3D7_02_v3	628941	629172	42	ACS8
Pf3D7_02_v3	630641	630907	43	ACS8
Pf3D7_03_v3	85507	85756	40	PF3D7_0301400
Pf3D7_03_v3	515418	515657	29	PF3D7_0312100
Pf3D7_03_v3	653961	654206	51	PF3D7_0316200
Pf3D7_03_v3	855426	855697	23	Cap380
Pf3D7_03_v3	891553	891827	25	PF3D7_0321300
Pf3D7_04_v3	109939	110184	38	ACS6
Pf3D7_04_v3	115455	115684	65	PF3D7_0402000
Pf3D7_04_v3	140317	140548	52	RH1
Pf3D7_04_v3	141741	141990	78	RH1
Pf3D7_04_v3	284121	284364	52	LISP2
Pf3D7_04_v3	316593	316858	40	ASP
Pf3D7_04_v3	544454	544718	52	PF3D7_0412300
Pf3D7_04_v3	648065	648332	42	PF3D7_0414200
Pf3D7_04_v3	900526	900759	59	PF3D7_0420000
Pf3D7_04_v3	1005938	1006187	63	PF3D7_0422200
Pf3D7_04_v3	1037644	1037891	53	BRR2
Pf3D7_04_v3	1113397	1113639	33	PF3D7_0424600
Pf3D7_05_v3	395887	396136	62	RNAPI
Pf3D7_05_v3	213027	213251	64	PF3D7_0505000
Pf3D7_05_v3	350808	351052	49	RCC1
Pf3D7_05_v3	369676	369949	58	PF3D7_0508900
Pf3D7_05_v3	550803	551072	69	PF3D7_0512800
Pf3D7_05_v3	641131	641404	23	PF3D7_0515500
Pf3D7_05_v3	668763	669004	57	ATPase1
Pf3D7_05_v3	796518	796759	29	PF3D7_0519300
Pf3D7_05_v3	1188456	1188706	41	PF3D7_0529000
Pf3D7_06_v3	145285	145531	72	PF3D7_0603600
Pf3D7_06_v3	176108	176338	40	SIP2
Pf3D7_06_v3	416462	416720	58	PF3D7_0609700
Pf3D7_06_v3	532166	532407	69	PF3D7_0612900
Pf3D7_06_v3	851492	851765	58	MSP10
Pf3D7_06_v3	1115900	1116168	41	ACS
Pf3D7_06_v3	1128558	1128797	49	PF3D7_0628100
Pf3D7_06_v3	1197245	1197515	26	NAPRT
Pf3D7_06_v3	1135605	1135855	39	PF3D7_0628100
Pf3D7_06_v3	1136091	1136364	43	PF3D7_0628100
Pf3D7_06_v3	1140900	1141174	38	PF3D7_0628100
Pf3D7_06_v3	1192628	1192867	48	PF3D7_0628900
Pf3D7_06_v3	1235395	1235658	45	SET1
Pf3D7_06_v3	1282656	1282930	27	PF3D7_0630600
Pf3D7_07_v3	105172	105442	60	PF3D7_0702500
Pf3D7_07_v3	432832	433091	60	POP1
Pf3D7_07_v3	475313	475545	46	RAD14
Pf3D7_07_v3	627351	627625	54	PF3D7_0713900
Pf3D7_07_v3	717260	717493	49	PF3D7_0716300
Pf3D7_07_v3	729480	729750	54	PF3D7_0716700
Pf3D7_07_v3	1028330	1028603	31	PF3D7_0724600
Pf3D7_07_v3	1043981	1044225	59	PF3D7_0724700
Pf3D7_07_v3	1066661	1066903	75	PF3D7_0725100
Pf3D7_07_v3	1149367	1149613	65	VPS53
Pf3D7_08_v3	102277	102527	25	WARP
Pf3D7_08_v3	336421	336651	35	PF3D7_0806200
Pf3D7_08_v3	399693	399961	55	RPN10
Pf3D7_08_v3	412801	413062	45	PF3D7_0808100
Pf3D7_08_v3	476232	476475	45	PF3D7_0809400
Pf3D7_08_v3	585331	585590	18	PF3D7_0811600
Pf3D7_08_v3	585703	585949	15	PF3D7_0811600
Pf3D7_08_v3	585993	586266	17	PF3D7_0811600
Pf3D7_08_v3	1056678	1056903	53	PF3D7_0824200
Pf3D7_08_v3	1099719	1099977	60	KRI1
Pf3D7_08_v3	1176313	1176549	44	IF2c
Pf3D7_08_v3	1313088	1313338	45	SURF8.2
Pf3D7_08_v3	1314717	1314986	54	SURF8.2
Pf3D7_08_v3	1344618	1344845	26	PF3D7_0831400
Pf3D7_09_v3	82006	82236	45	PF3D7_0901700
Pf3D7_09_v3	163813	164052	78	PF3D7_0903500
Pf3D7_09_v3	164045	164311	81	PF3D7_0903500
Pf3D7_09_v3	202854	203106	97	PF3D7_0904300
Pf3D7_09_v3	270915	271160	47	RhopH3
Pf3D7_09_v3	516735	517007	45	CRMP1
Pf3D7_09_v3	595828	596094	73	PF3D7_0913900
Pf3D7_09_v3	685560	685825	34	PF3D7_0916400
Pf3D7_09_v3	1015103	1015350	45	PF3D7_0925100
Pf3D7_09_v3	1406342	1406614	51	GIG
Pf3D7_10_v3	992331	992603	50	PF3D7_1023700
Pf3D7_10_v3	992596	992869	58	PF3D7_1023700
Pf3D7_10_v3	1386657	1386909	48	PF3D7_1035000
Pf3D7_10_v3	1392371	1392620	40	PF3D7_1035100
Pf3D7_10_v3	1414337	1414596	43	DBLMSP
Pf3D7_10_v3	1414599	1414832	34	DBLMSP
Pf3D7_11_v3	115913	116184	54	PF3D7_1102400
Pf3D7_11_v3	119432	119705	35	GEXP02
Pf3D7_11_v3	408285	408534	53	PRPF6
Pf3D7_11_v3	408543	408771	57	PRPF6
Pf3D7_11_v3	497277	497548	68	PF3D7_1113000
Pf3D7_11_v3	1006693	1006917	25	PF3D7_1125700
Pf3D7_11_v3	1018781	1019053	41	ATG7
Pf3D7_11_v3	1019050	1019319	49	ATG7
Pf3D7_11_v3	1127074	1127316	71	PV1
Pf3D7_11_v3	1293919	1294168	45	AMA1
Pf3D7_11_v3	1294664	1294910	28	AMA1
Pf3D7_11_v3	1295103	1295335	20	AMA1
Pf3D7_11_v3	1295371	1295597	12	AMA1
Pf3D7_11_v3	1374917	1375148	32	PPM8
Pf3D7_11_v3	1375807	1376056	48	PPM8
Pf3D7_11_v3	1376058	1376305	30	PPM8
Pf3D7_11_v3	1816152	1816378	90	PF3D7_1145800
Pf3D7_11_v3	1934962	1935236	41	GEXP12
Pf3D7_12_v3	63081	63314	33	ACS7
Pf3D7_12_v3	233418	233671	81	PF3D7_1205400
Pf3D7_12_v3	529495	529767	41	ATP4
Pf3D7_12_v3	659881	660127	42	CelTOS
Pf3D7_12_v3	684011	684240	40	PF3D7_1217300
Pf3D7_12_v3	857050	857323	66	IMC1h
Pf3D7_12_v3	1959644	1959891	35	PF3D7_1247500
Pf3D7_13_v3	146695	146934	48	PF3D7_1302700
Pf3D7_13_v3	156456	156685	44	PF3D7_1302900
Pf3D7_13_v3	156713	156986	64	PF3D7_1302900
Pf3D7_13_v3	388138	388408	122	PF3D7_1308400
Pf3D7_13_v3	479569	479811	61	PF3D7_1311100
Pf3D7_13_v3	815862	816091	50	PF3D7_1319700
Pf3D7_13_v3	852647	852921	37	PF3D7_1320700
Pf3D7_13_v3	911757	912005	43	PF3D7_1321900
Pf3D7_13_v3	935613	935884	30	PF3D7_1322200
Pf3D7_13_v3	1004740	1005002	54	PF3D7_1324300
Pf3D7_13_v3	1146764	1147010	67	PF3D7_1327300
Pf3D7_13_v3	1233093	1233332	48	MyoC
Pf3D7_13_v3	1265494	1265726	53	PF3D7_1329800
Pf3D7_13_v3	1350855	1351093	47	PF3D7_1332900
Pf3D7_13_v3	1406713	1406975	62	MSRP6
Pf3D7_13_v3	1419363	1419626	47	MSP7
Pf3D7_13_v3	1465616	1465890	57	TRAP
Pf3D7_13_v3	1465901	1466157	39	TRAP
Pf3D7_13_v3	1876391	1876664	33	P48/45
Pf3D7_13_v3	2114242	2114482	40	PF3D7_1352900
Pf3D7_13_v3	2114829	2115090	35	PF3D7_1352900
Pf3D7_13_v3	2545065	2545291	64	DOA1
Pf3D7_14_v3	106867	107115	75	PF3D7_1402900
Pf3D7_14_v3	120101	120365	41	PF3D7_1403200
Pf3D7_14_v3	137398	137668	33	MISFIT
Pf3D7_14_v3	279563	279833	48	PF3D7_1407700
Pf3D7_14_v3	377765	378020	67	PF3D7_1409700
Pf3D7_14_v3	407306	407542	89	PF3D7_1410300
Pf3D7_14_v3	421322	421547	28	RAP1
Pf3D7_14_v3	771407	771633	53	LISP1
Pf3D7_14_v3	1038300	1038538	25	PEPC
Pf3D7_14_v3	1166107	1166371	58	DPH2
Pf3D7_14_v3	1392837	1393086	83	PF3D7_1434500
Pf3D7_14_v3	1992121	1992370	66	PF3D7_1448500
Pf3D7_14_v3	2004362	2004606	46	GEST
Pf3D7_14_v3	2020604	2020849	63	MUS81
Pf3D7_14_v3	2260533	2260765	79	PF3D7_1455300
Pf3D7_14_v3	2355614	2355853	63	PF3D7_1457400
Pf3D7_01_v3	181512	181761	55	NA
Pf3D7_14_v3	2695837	2696082	72	PF3D7_1466200
Pf3D7_01_v3	455794	456054	30	NA
Pf3D7_14_v3	2733345	2733593	38	PF3D7_1466800
Pf3D7_14_v3	2858894	2859160	73	ACC
Pf3D7_04_v3	133581	133830	68	NA
Pf3D7_04_v3	133928	134154	24	NA
Pf3D7_14_v3	3124416	3124655	47	PF3D7_1475900
Pf3D7_14_v3	3125801	3126073	23	PF3D7_1475900
Pf3D7_05_v3	1322099	1322341	36	NA
Pf3D7_14_v3	3214249	3214516	46	GEXP17
Pf3D7_14_v3	921176	921432	44	NA

## Sheet: Table S3
Table S3. Sensitivity of Malaria-MOI to parameter changes on 27 mixed laboratory Plasmodium falciparum clones
Sample	Percentile			Minimum Count		Minimum Fraction
	0.85	0.9	0.95	10	5	0.05	0.1	0.25
PG0389-C	2	2	2	2	2	2	2	2
PG0390-C	2	2	2	2	2	2	2	2
PG0391-C	2	2	2	2	2	2	2	2
PG0392-C	2	2	2	2	2	2	2	2
PG0393-C	2	2	2	2	2	2	2	2
PG0394-C	2	2	2	2	2	2	2	2
PG0395-C	3	3	3	3	3	3	3	3
PG0396-C	3	3	3	3	3	3	3	3
PG0397-C	2	3	3	3	3	3	3	3
PG0398-C	1	1	1	1	1	1	1	1
PG0399-C	1	1	1	1	1	1	1	1
PG0400-C	1	1	1	1	1	1	1	1
PG0401-C	2	2	2	2	2	2	2	2
PG0402-C	2	2	2	2	2	2	2	2
PG0403-C	2	2	2	2	2	2	2	2
PG0404-C	2	2	2	2	2	2	2	2
PG0405-C	2	2	2	2	2	2	2	2
PG0406-C	2	2	2	2	2	2	2	2
PG0407-C	2	2	2	2	2	2	2	2
PG0408-C	2	2	2	2	2	2	2	2
PG0409-C	2	2	2	2	2	2	2	2
PG0410-C	2	2	2	2	2	2	2	2
PG0411-C	2	2	2	2	2	2	2	2
PG0412-C	2	2	2	2	2	2	2	2
PG0413-C	1	1	1	1	1	1	1	1
PG0414-C	1	1	1	1	1	1	1	1
PG0415-C	1	1	1	1	1	1	1	1

## Sheet: Table S4
Table S4. Comparison of MOI estimates by EstMOI and Malaria-MOI across eight geographical regions.
Region	Total (n)	FWS min	FWS max	FWS median	Estimated MOI	EstMOI n	% (EstMOI)	Malaria-MOI n	% (Malaria-MOI)
West Africa	3006	0.285	0.998	0.941	1	2089	0.695	1742	0.58
					2	772	0.257	997	0.332
					3	132	0.044	254	0.085
					4	12	0.004	13	0.004
					5	1	0.0003	–	–
Central Africa	194	0.332	0.991	0.884	1	108	0.557	108	0.557
					2	63	0.325	61	0.314
					3	23	0.119	24	0.124
					4	–	–	1	0.005
East Africa	755	0.251	0.998	0.946	1	491	0.65	448	0.593
					2	218	0.289	238	0.315
					3	41	0.054	66	0.087
					4	4	0.005	3	0.004
					5	1	0.001	–	–
Horn of Africa	33	0.6	0.997	0.989	1	30	0.909	29	0.879
					2	3	0.091	3	0.091
					3	–	–	1	0.03
South Asia	1388	0.418	0.997	0.966	1	1040	0.749	957	0.689
					2	317	0.228	386	0.278
					3	29	0.021	44	0.032
					4	2	0.001	1	0.0007
Southeast Asia	2636	0.438	0.998	0.978	1	2414	0.916	2335	0.886
					2	211	0.08	293	0.111
					3	10	0.004	8	0.003
					4	1	0.0004	–	–
Oceania	72	0.7	0.996	0.987	1	71	0.986	69	0.958
					2	1	0.014	3	0.042
South America	124	0.608	0.994	0.961	1	122	0.984	121	0.976
					2	2	0.016	3	0.024
